# Supplementary material for: Hippocampal Gene Expression Analysis Highlights Ly6a/Sca-1 as Candidate Gene for Previously Mapped Novelty Induced Behaviors in Mice
Source: PLoS One. 2011 Jun 6;6(6):e20716. doi: 10.1371/journal.pone.0020716 (PMC3108967; doi:10.1371/journal.pone.0020716)
Supplement: Table S1 — Genes resulting from eQTL analysis. Expression QTL analysis of CSS15F2 mouse population yields 19 results on chromosome 15. Maximum LOD score, the peak marker position and the –LOD1 support interval are listed. In addition, it is indicated whether the eQTL and/or the gene itself is located in the behavioral QTLs. Asterisks indicate probe of which the sequence contains a SNP polymorphic between A/J and C57BL/6J. (XLS) [file pone.0020716.s001.xls]

## Sheet: Sheet1
Table S1: Genes resulting from eQTL analysis.
IlluminaProbeId	Max LOD score	Peak	Interval -LOD1		Chromosome	Gene Symbol	Gene start	Gene end	Accession	Overlap behavioral QTLs	Gene in QTL	Overlap WGCNA
50019	3.38	55098638	41864125	72864125	2	Smox	131317625	131351658	NM_152809.1	dm1
60100	4.07	57864125	42864125	62864125	1	1700001A24Rik	37477171	37486854	NM_172279.1
110450	3.43	56864125	43864125	82864125	18	Csnk1g3	54021767	54115338	NM_007578	dm1 / fvsop1
110538	4.16	56864125	44864125	73864125	11	Slc25a19	115476297	115489453	NM_023734.2	dm1
130592	3.32	6.4902e+07	48864125	85864125	15	Adck5	76406842	76426239	NM_024459.2	dm1 / fvsop1	dm1 / fvsop1
380113	3.34	55098638	42864125	63864125	14	Bmp4	47003195	47010274	NM_010602
450025	3.5	55098638	41864125	74864125	8	Trmt1	87213177	87223686	NM_011294.2	dm1
450280	3.35	80750829	57864125	86864125	11	Zfp672	58128626	58136825	NM_009724.1	dm1 / fvsop1
460072	3.67	55098638	42864125	73864125	15	Zfpm2	40486588	40936138	NM_017465.1	dm1		Black
520309	3.86	57864125	38954292	61864125	19	Csf2ra	61300314	61304262	NM_133982.1
520524	3.54	86864125	80864125	96864125	15	Maf1	76181782	76184802	NM_026071.1	dm1 / fvsop1	dm1 / fvsop1
630398	3.36	57864125	41864125	62864125	9	2610101N10Rik	95360840	95412313	NM_197998
730292	4.24	43864125	41864125	59864125	12	Mnat1	74224704	74373838	NM_010288.2
730519	3.34	43864125	25864125	74864125	7	Mark4	20010457	20044144	NM_198169.1	dm1
780463	4.48	55098638	39864125	73864125	15	Rpo2tc1	11913732	11926738	NM_010629.1	dm1
840162	3.25	53864125	44864125	83864125	11	Galk1	115869831	115874007	NM_026290.1	dm1 / fvsop1
870497	3.24	55098638	42864125	73864125	5	Rhbdd2	136108524	136122246	NM_016860.1	dm1		Grey60
870528	3.4	57864125	36864125	62864125	6	Chn2	53990033	54250715	NM_026481.2
940195	3.95	55864125	44864125	75864125	**	**	**	**	NM_029823.1	dm1		Black
1050288	5.4	85864125	71864125	88864125	15	1700088E04Rik	78965086	78971617	NM_013842.2	dm1 / fvsop1	dm1 / fvsop1
1090161	3.61	55098638	44864125	72864125	11	3300001P08Rik	94152453	94183302	NM_172960.1	dm1		Black
1190019	3.55	1.66759e+07	8864125	46864125	1	Soat1	158358239	158404459	NM_009970.1
1190093	4.78	49864125	42864125	61864125	11	BC025575	102298295	102308977	XM_147966.3			Black
1240411	3.45	71746233	42864125	88864125	8	Fcho1	74232552	74245206	NM_019725.1	dm1 / fvsop1
1400725	3.83	53864125	39864125	62864125	16	EG546723	31251627	31275363	NM_028469.1
1570487	3.39	51864125	44864125	80864125	11	Ppp3r1	17059325	17100383	NM_175395.2	dm1 / fvsop1
1570551	3.65	43864125	30864125	73864125	1	Bpnt1	187156028	187181656	NM_030066.2	dm1
1580097	4.18	55098638	31864125	72864125	7	Rsf1	104728406	104841288	NM_026521.3	dm1
1690152	3.48	55098638	41864125	62864125	7	Pak4	29343838	29383204	NM_146002.1
1740156	3.56	25676812	9864125	61864125	8	Atp4b	13386212	13396825	NM_011066.1
1770059	4.15	54731450	39864125	62864125	13	Smn1	100894813	100907645	NM_053104.3
1780180	3.79	92864125	81864125	102150942	13	Tubb2b	34219092	34222223	NM_177680.2	dm1 / fvsop1
1940154	4.42	55864125	45864125	62864125	11	Mrpl38	115993131	116000182	NM_011747.1			Grey
1990546	3.96	43864125	39864125	62864125	4	4732418C07Rik	115410349	115449931	NM_023260.1
2060050	3.67	102150942	92864125	102150942	11	Krt222	99094412	99105399	NM_026859.2	dm1 / fvsop1
2060332	4.05	55098638	39864125	62864125	9	Usp3	66365688	66440896	NM_172928.1
2190017	4.76	57864125	44864125	61864125	17	E130307M08Rik	56148640	56156082	XM_146572.4			Grey
2350338	3.27	80750829	12864125	85864125	2	Samhd1	156923265	156960958	NM_026487.2	dm1 / fvsop1
2370338	4.24	85864125	81864125	89864125	4	Zdhhc21	82450856	82505862	NM_011420.1	dm1 / fvsop1
2450079	3.22	90251251	81864125	102150942	17	Pi16	29455827	29465847	NM_144525.2	dm1 / fvsop1
2470148	3.38	81864125	31864125	84864125	8	Tppp3	107991396	107995292	NM_145362	dm1 / fvsop1
2480040	3.24	55098638	42864125	87864125	18	Ccdc5	77996314	78006499	NM_022313.1	dm1 / fvsop1
2510131	3.31	76492248	55864125	85864125	7	Kcnj11	53354095	53355267	NM_028715.2	dm1 / fvsop1
2570112	4.78	85864125	82864125	93864125	16	5730409G15Rik	5244248	5256049	NM_152915.1	dm1 / fvsop1
2630019	3.35	25676812	9864125	51864125	3	Ngfb	102273851	102324929	NM_019518.2
2630403	3.31	55098638	42864125	62864125	X	6530401D17Rik	132528363	132529890	NM_013594.1
2650010	3.35	43864125	31864125	62864125	11	Pex13	23548824	23565905	NM_146139.1
2650446	3.99	88864125	84864125	102150942	11	Limk2	3243300	3309238	NM_011794.2	dm1 / fvsop1
2650463	3.74	98864125	84864125	102150942	X	Med12	98494549	98516687	NM_138581.1	dm1 / fvsop1
2650685	3.3	87864125	73864125	99864125	1	Rnpep	137159292	137180592	NM_134154.1	dm1 / fvsop1		Green
2680195	3.98	71746233	42864125	82864125	10	Tle2	81038076	81053218	NM_023716.1	dm1 / fvsop1
2680653	3.26	76492248	44864125	83864125	3	Vav3	109143601	109488612	NM_009893.1	dm1 / fvsop1
2690520	4.39	85864125	82864125	92864125	4	Tgs1	3502035	3543768	NM_030724.1	dm1 / fvsop1
2760605	4.68	43864125	31864125	59864125	5	3110082I17Rik	139836414	139936467	NM_145156.1
2760746	3.23	86864125	50864125	100864125	10	Mier2	79002992	79017846	NM_023651.2	dm1 / fvsop1		Green
2850152	3.5	54731450	35864125	62864125	2	Abi1	22796753	2289573	NM_025516.2
2900017	3.3	84864125	81864125	92864125	X	Utx	17739701	17857062	NM_145533.1	dm1 / fvsop1
2940576	3.36	53864125	14864125	102150942	14	Bmp1	70874367	70919995	NM_007502.1	dm1 / fvsop1
3120093	3.23	55098638	42864125	74864125	14	Slmap	27232654	27354417	NM_172698.2	dm1		Black
3120397	3.52	95864125	83864125	102150942	15	Tef	81632851	81657289	NM_025547.1	dm1 / fvsop1	dm1 / fvsop1
3140368	3.34	87864125	78864125	99864125	16	Chrd	20733200	20742455	NM_007380.1	dm1 / fvsop1
3390593	3.65	55098638	31864125	62864125	1	9830107B12Rik	93312561	93355907	NM_198119.1
3450707	3.68	55098638	41864125	62864125	14	Mbnl2	120674929	120828847	NM_023055			Black
3520731	3.4	88864125	84864125	102150942	8	Ell	73063604	73116755	NM_175128	dm1 / fvsop1
3610040	3.24	55864125	42864125	73864125	1	Uck2	169156219	169215192	NM_009483.1	dm1
3610170	4.72	58864125	44864125	83864125	1	Dner	84366416	84692796	NM_032008.2	dm1 / fvsop1
3610324	3.37	81864125	45864125	85864125	9	Tcf12	71693560	71959426	NM_144937.2	dm1 / fvsop1
3610750	4.43	89864125	83864125	99864125	1	Glb1l	75194818	75207353	NM_026313.1	dm1 / fvsop1
3710193	3.38	54731450	42864125	62864125	X	Armcx1	131252502	131256456	NM_146089.1			Black
3800035	3.42	57864125	42864125	62864125	6	Snx10	51473900	51540669	NM_009906.2			Black
3840594	3.29	13864125	10864125	19864125	11	Xbp1	5420989	5425877	NM_145417
3850711	3.32	55098638	42864125	62864125	5	Rhbdd2	136108524	136122246	NM_133775.1			Grey60
3940133	3.77	55098638	41864125	85864125	1	Capn10	94830953	94844517	NM_008529	dm1 / fvsop1
3940168	3.45	94864125	84864125	97864125	9	Ptk9l	106105458	106117326	NM_008465.2	dm1 / fvsop1
3990446	3.99	55098638	30864125	62864125	7	Tpp1	112893532	112900743	NM_025800.1
4060390	3.46	55098638	44864125	73864125	7	Ercc2	19979789	19989419	NM_145537.1	dm1
4230500	3.72	8864125	8864125	13864125	10	Slc5a4a	75610196	75652010	XM_126658.3
4280670	3.43	1.66759e+07	8864125	33864125	19	Slc22a9	7747571	7785743	NM_009230.1
4480463	3.32	39864125	22864125	45864125	1	Tmco1	169238870	169260913	NM_009483.1			Brown
4560195	4.01	57864125	44864125	62864125	4	Park7	150271242	150288546	NM_198113.1
4780047	3.47	55098638	42864125	62864125	2	Ergic3	155833860	155844013	NM_144785.1
4780551	4.93	90251251	83864125	102150942	15	Phf21b	84615814	84686479	NM_009755.2	dm1 / fvsop1	dm1 / fvsop1
4810181	4.03	51864125	45864125	75864125	7	Sult2b1	52985358	53014855	NM_173369.1	dm1		Blue
4850731	3.71	102150942	79864125	102150942	8	Sipa1l2	127941963	128016610	NM_026530.2	dm1 / fvsop1
5050538	4.53	76338361	20864125	86864125	15	Ly6e	74786092	74789761	NM_133184.1	dm1 / fvsop1	dm1 / fvsop1
5130301	4.12	57864125	38954292	61864125	17	Slc9a3r2	24776233	24787250	NM_054089.2			Grey60
5220731	3.84	58864125	31864125	75864125	10	Gja1	56097136	56110221	NM_145596.2	dm1
5270324	3.52	55098638	41864125	73864125	16	Kpna1	35983432	36037217	NM_023543.1	dm1
5390538	3.63	102150942	85864125	102150942	19	Neurl	47253485	47333924	NM_027470.2	dm1 / fvsop1
5420154	3.4	95864125	86864125	102150942	8	Gatad2a	72432369	72520263	NM_026476.1	dm1 / fvsop1
5550692	3.92	51864125	42864125	62864125	19	Atad1	32747050	32786812	NM_146002.1
5670059	4.21	61864125	57864125	84864125	9	Dclk3	111341617	111391617	NM_011608.1	dm1 / fvsop1
5670576	3.33	55098638	42864125	62864125	10	Hsp90b1	86153611	86168254	NM_207515.1			Blue
5690440	3.42	56864125	44864125	74864125	11	2310003H01Rik	120230882	120240044	NM_010787.1	dm1
5690735	4.68	55098638	42864125	73864125	19	Slc25a45	5877813	5885766	NM_026187.3	dm1
5700541	3.26	55098638	45864125	73864125	17	Mrps34	25032102	25033233	NM_181406.2	dm1		Black
5720605	3.55	63932108	44864125	87864125	7	Pnkp	52112509	52118020	NM_198020.1	dm1 / fvsop1		Grey60
5860070	3.38	54731450	41864125	74864125	19	Actr1a	46451304	46470228	XM_133622.3	dm1
5890408	3.23	16864125	8864125	52864125	16	Tnfrsf17	11313902	11320161	NM_026881.1
5900369	3.68	1.66759e+07	9864125	33864125	17	4930511I11Rik	28667806	28676052	NM_020569.1
5900706	3.54	88864125	84864125	102150942	5	Whsc2	34239585	34278921	NM_025814.1	dm1 / fvsop1
5910735	4.07	95864125	88864125	102150942	15	Grasp	101054638	101063186	NM_017376.2	dm1 / fvsop1
6040128	3.67	43864125	38954292	62864125	9	Atp1b3	96233099	96264734	NM_010795.2
6040341	3.31	55098638	39864125	62864125	6	Ube1c	97133813	97155554	NM_010738.2			Black
6110100	3.74	1.66759e+07	10864125	45864125	18	Mbd1	74427926	74442339	NM_027422.1
6110605	5.1	80750829	60864125	84864125	15	Ly6a	74825308	74879243	NM_011631.1	dm1 / fvsop1	dm1	Turquoise
6200731	3.64	55098638	44864125	75864125	5	1110039B18Rik	31172004	31179835	NM_026448.1	dm1		Black
6220164	3.34	88864125	83864125	101864125	8	Cacna1a	86939544	87164148	NM_011766.2	dm1 / fvsop1
6290088	3.22	92864125	83864125	102150942	15	Rbm9	76912769	77137035	NM_178761.2	dm1 / fvsop1	dm1 / fvsop1
6350154	3.37	43864125	35864125	62864125	5	Klhl7	23606423	23666603	NM_013609.1
6350292	4.09	1.66759e+07	10864125	32864125	8	Aga	54597080	54608776	NM_007924.1
6350338	4.11	57864125	44864125	62864125	17	Ppp2r5d	46819941	46841896	NM_021549.1
6370075	3.45	43864125	24864125	62864125	6	1200009K13Rik	67217005	67234041	NM_011876.2
6520170	3.96	90864125	81864125	102150942	2	Gmeb2	180986156	181022671	NM_172932.1	dm1 / fvsop1
6520204	7.67	72864125	58864125	75864125	15	Card10	78605570	78633472	NM_172946.1	dm1	dm1 / fvsop1
6520452	3.6	55098638	41864125	73864125	10	4930430F08Rik	100034969	100051876	XM_194983.2	dm1		Grey
6550162	4.01	57864125	44864125	62864125	5	Ythdc1	87233515	87265682	NM_130859.2			Black
6590079	3.29	54731450	41864125	78864125	8	Cyld	91220959	91275840	NM_009716	dm1 / fvsop1		Grey
6590600	3.43	56864125	44864125	75864125	19	Slc25a28	43738312	43749371	NM_007949.2	dm1		Black
6590687	3.51	55098638	39864125	74864125	19	Il33	30020280	30035193	NM_011914.1	dm1
6620048	3.49	56864125	42864125	74864125	9	Rpp25	57351833	57353255	XM_134151.3	dm1
6650193	7.06	61864125	58864125	78864125	15	Lrrc24	76545706	76552603	NM_016905.1	dm1 / fvsop1	dm1 / fvsop1
6650497	5.55	94864125	85864125	99864125	19	Ssh3	4261673	4269172	NM_011796.1	dm1 / fvsop1
6770411	3.39	101864125	82864125	102150942	11	Eral1	77886879	77893861	NM_010718.1	dm1 / fvsop1
6770452	3.57	84864125	72864125	92864125	X	Utx	17739701	17857062	NM_018851.2	dm1 / fvsop1
6840368	3.98	43864125	25864125	62864125	13	Mterfd1	67013062	67033977	NM_011544.1
6900022	3.61	57864125	42864125	61864125	17	Zfp13	23712819	23736454	NM_026647.2
6900332	3.84	1.66759e+07	8864125	33864125	4	Rars2	34562227	34607412	NM_011666.1
6940075	3.27	55098638	45864125	62864125	1	Kifap3	165709810	165847231	XM_283274.2			Blue
7040494	3.26	83864125	61864125	92864125	2	Edem2	155527761	155555146	NM_021360	dm1 / fvsop1		Green
1240142*	22.98	77864125	76864125	78864125	15	Tomm22	79501311	79503294	NM_199200.1
1740195*	3.89	58864125	42864125	89864125	15	Atf4	80085929	80087970	NM_008612.1
2260593*	12.33	79864125	76864125	83864125	15	Mgat3	80004151	80045949	NM_024177.2
3940324*	8.47	59864125	41864125	62864125	15	Zfp706	36930384	36937073	NM_028035.2
5550400*	6.13	76338361	35864125	85864125	15	2210021J22Rik	85637419	85642089	NM_007554.1		dm1 / fvsop1
610546*	4.49	98864125	95864125	101864125	15	Dbx2	95453994	95485202	NM_172609.2		dm1 / fvsop1
