# Supplementary material for: Hippocampal Gene Expression Analysis Highlights Ly6a/Sca-1 as Candidate Gene for Previously Mapped Novelty Induced Behaviors in Mice
Source: PLoS One. 2011 Jun 6;6(6):e20716. doi: 10.1371/journal.pone.0020716 (PMC3108967; doi:10.1371/journal.pone.0020716)
Supplement: Table S2 — WGCNA results significant modules. Weighted gene co-expression analysis of CSS15F2 mouse population yields five modules related to the phenotypic parameters of interest. Importance of genes in the whole network can be assessed by whole network connectivity. Hubs within modules are identified using the within-module connectivity measure. Asterisks indicate probe of which the sequence contains a SNP polymorphic between A/J and C57BL/6J. (XLS) [file pone.0020716.s002.xls]

## Sheet: Sheet2
Table S2: Genes resulting from WGCNA analysis.
ProbeID	Module	Whole Network connecitivity	Within module connectivity	Gene Symbol	Chromosome	Illumina Target ID	Accession
6520441	lightcyan	0.396113	0.908747	Pigr	1	scl018703.11_156-S	NM_011082.2
2810541	lightcyan	0.489126	0.81702	Cops8	1	scl17665.8_37-S	NM_133805.2
6520176	lightcyan	0.380536	0.392955	2810025M15Rik	1	scl17336.3.1_84-S	NM_027274.2
1230068	lightcyan	0.230067	0.323457	D1Ertd53e	1	scl000957.1_1-S	NM_172513.2
2760358	lightcyan	0.0929305	0.22233	Ccdc115	1	scl069668.1_14-S	XM_129811.2
6370519	lightcyan	0.594218	0.847525	Cox4i2	2	scl20106.5.1_101-S	NM_053091.1
4780711	lightcyan	0.398614	0.528927	Cd82	2	scl012521.1_26-S	NM_007656.1
2360239	lightcyan	0.334155	0.388356	2900064A13Rik	2	scl073024.7_20-S	NM_133749.1
630731	lightcyan	0.31548	0.385946	Srxn1	2	scl0076650.1_42-S	NM_029688.2
5290044	lightcyan	0.142552	0.378264	Zfp661	2	scl18703.6_648-S	NM_028141
1660446	lightcyan	0.350417	0.375172	Mapk8ip1	2	scl18987.13.1_0-S	NM_011162.2
3610519	lightcyan	0.0881119	0.134769	Ptgds	2	scl19558.7.10_4-S	NM_008963.1
6760092	lightcyan	0.290982	0.431926	Ppp3ca	3	scl0019055.2_130-S	NM_008913.1
5080546	lightcyan	0.299396	0.41024	Mfn1	3	scl067414.12_0-S	NM_024200.2
6590097	lightcyan	0.137359	0.214627	Alg5	3	scl23193.10.1_8-S	NM_025442.1
2190010	lightcyan	0.133016	0.174964	P2ry13	3	scl22119.2_559-S	NM_028808.1
3940504	lightcyan	0.415278	0.449413	Cpt2	4	scl24019.5_109-S	NM_009949
2480162	lightcyan	0.413676	0.447163	Srm	4	scl0002839.1_0-S	NM_009272.2
380044	lightcyan	0.333136	0.408633	Pink1	4	scl068943.2_5-S	NM_026880
6760131	lightcyan	0.27034	0.339623	Bach2	4	scl012014.3_94-S	NM_007521.2
5860372	lightcyan	0.175867	0.308149	Tnfrsf1b	4	scl0002636.1_12-S	NM_011610.1
6510022	lightcyan	0.419814	0.565634	1110060F11Rik	4	scl23442.8_471-S	NM_026395.1
380735	lightcyan	0.40748	0.534248	Pop7	5	scl25877.2.1_20-S	NM_028753.1
5550044	lightcyan	0.399808	0.515791	Ddx51	5	scl27437.13.1_0-S	NM_027156.2
2570152	lightcyan	0.386998	0.49415	Phkg1	5	scl25995.10_72-S	NM_011079.1
3360278	lightcyan	0.301144	0.483191	Iqsec3	6	scl28446.23_488-S	XM_145005.2
2850465	lightcyan	0.363279	0.76813	Nup98	7	scl30942.25.1_5-S	NM_022979.1
4920008	lightcyan	0.382106	0.632627	Zfp536	7	scl00243937.2_157-S	NM_172385.1
6940736	lightcyan	0.291506	0.471667	AA673488	7	scl31890.12.1_22-S	XM_133935.5
2370156	lightcyan	0.283955	0.410864	Slco3a1	7	scl00108116.1_242-S	NM_023908.1
510722	lightcyan	0.336057	0.305974	Rps16	7	scl020055.2_9-S	NM_013647.1
2230288	lightcyan	0.151943	0.252177	Tmem91	7	scl00320208.2_271-S	NM_177102.2
3780497	lightcyan	0.131532	0.153839	Vstm2b	7	scl32765.8.1_43-S	NM_021387.1
6370086	lightcyan	0.467911	0.66416	Pbx4	8	scl0080720.2_10-S	NM_030555.1
780195	lightcyan	0.402251	0.590486	2410022L05Rik	8	scl35070.6.62_8-S	NM_025556.1
840538	lightcyan	0.476752	0.561589	Acta1	8	scl34188.7.1_72-S	NM_009606.1
430750	lightcyan	0.307319	0.452429	St3gal2	8	scl000601.1_1063-S	NM_178048.2
2810025	lightcyan	0.472213	0.694706	Arih2	9	scl0023807.1_130-S	NM_011790.2
940687	lightcyan	0.405781	0.55071	3222402P14Rik	9	scl35441.16_458-S	XM_135153.4
2450725	lightcyan	0.398218	0.533927	Rpusd4	9	scl37132.7_178-S	XM_134644.2
5860121	lightcyan	0.334694	0.526712	Rab6b	9	scl0270192.9_201-S	NM_173781.3
4670086	lightcyan	0.30692	0.380918	Spink8	9	scl36443.5.1_93-S	NM_183136.1
4070270	lightcyan	0.581343	1	Sash1	10	scl38222.21_67-S	NM_175155.3
3170647	lightcyan	0.345039	0.786932	Lama4	10	scl39016.40.1_145-S	NM_010681.1
5290192	lightcyan	0.116144	0.385196	Zfp280b	10	scl38754.2_721-S	NM_177475.2
1090064	lightcyan	0.297848	0.335565	Rab36	10	scl38769.10_387-S	XM_125709.3
4590162	lightcyan	0.414789	0.420107	Ppp1r12a	10	scl38463.25_451-S	XM_137239.3
3170128	lightcyan	0.330075	0.358779	Wbp2	11	scl39318.8_348-S	NM_016852.1
2060131	lightcyan	0.299048	0.338421	Mrpl27	11	scl094064.4_160-S	NM_053161.2
1570154	lightcyan	0.315735	0.709822	Arf4l	11	scl0080981.1_178-S	NM_031160.1
1050270	lightcyan	0.404608	0.526249	Ddx24	12	scl0002318.1_312-S	NM_020494.2
4120674	lightcyan	0.376229	0.42142	Kns2	12	GI_70778809-A	NM_001025358.1
3520647	lightcyan	0.304889	0.463073	Tspan17	13	scl44747.7.1_41-S	NM_028841.1
2030722	lightcyan	0.382923	0.44579	OTTMUSG00000000655	13	scl0001735.1_49-S	NM_011296.1
450086	lightcyan	0.414004	0.949067	A630098A13Rik	14	scl00320913.2_268-S	NM_177291.2
4850577	lightcyan	0.432938	0.925674	Maff	15	scl47746.6_104-S	NM_010755.2
6400088	lightcyan	0.422965	0.89771	Plcxd3	15	scl00239318.2_162-S	NM_177355.2
6770400	lightcyan	0.353716	0.599638	Eif3eip	15	scl0002578.1_9-S	NM_145139.1
5270113	lightcyan	0.370324	0.47606	Myg1	15	scl0002566.1_2-S	NM_021713.1
3990064	lightcyan	0.34955	0.843065	Cep97	16	scl48390.12.1_179-S	NM_028815.3
870112	lightcyan	0.217933	0.649266	Cd80	16	scl49148.7.844_25-S	NM_009855
6200707	lightcyan	0.414143	0.531573	Slc25a27	17	scl0074011.2_171-S	NM_028711.1
510082	lightcyan	0.319604	0.501306	Lsm2	17	scl50799.5.1_8-S	NM_030597.2
4730333	lightcyan	0.302073	0.498092	Msh5	17	scl0001730.1_5-S	NM_013600.1
1230279	lightcyan	0.297589	0.42742	Cacna1h	17	scl50181.36_559-S	NM_021415.2
5360484	lightcyan	0.285567	0.393849	Ehd3	17	scl50506.5_366-S	NM_020578.1
1580594	lightcyan	0.345943	0.404427	Dpysl3	18	scl022240.3_34-S	NM_009468.1
4780427	lightcyan	0.121061	0.212555	Tshz1	18	scl0110796.1_34-S	XM_129060.3
2940601	lightcyan	0.302064	0.415485	0610006I08Rik	19	scl066836.1_32-S	NM_025791.1
5080368	lightcyan	0.189713	0.361752	Gstp2	19	scl0014869.1_77-S	NM_013541
670598	lightcyan	0.395151	0.552837	AI747699	19	GI_85701463-I	NM_001013770.1
6590195	lightcyan	0.393611	0.605159	Rab33a	X	GI_6755259-S	NM_011228.1
1190037	midnightblue	0.148708	0.139618	Camk1g	1	scl15741.13.1_12-S	NM_144817
7000484	midnightblue	0.101831	0.0768343	AW046396	1	scl0329173.1_142-S	NM_177836.2
3850156	midnightblue	0.469341	0.974909	Cstf3	2	scl0228410.3_8-S	NM_145529.1
5080332	midnightblue	0.198087	0.674171	B2m	2	gi_31981889_ref_NM_009735.2__43-S	NM_009735.2
2450368	midnightblue	0.182922	0.5723	Fkbp1a	2	scl0003181.1_45-S	NM_008019
3610035	midnightblue	0.202132	0.34496	Kcnb1	2	scl18311.3_336-S	NM_008420.3
1170300	midnightblue	0.397724	0.246248	Ubac1	2	scl0003373.1_54-S	NM_133835.1
6200278	midnightblue	0.12533	0.20744	Slc32a1	2	scl19993.2_312-S	NM_009508
6770707	midnightblue	0.316125	0.753471	S100a1	3	scl21916.1_21-S	NM_011309.2
5390204	midnightblue	0.228966	0.712449	Alg14	3	scl0066789.2_51-S	NM_024178.1
6980575	midnightblue	0.219566	0.269057	Rusc1	3	scl21953.10.1_6-S	NM_028188.1
5130672	midnightblue	0.198243	0.193712	Emcn	3	scl0059308.2_162-S	NM_016885.1
630041	midnightblue	0.315574	0.867384	1110019J04Rik	4	scl068512.1_6-S	XM_149430.3
4010692	midnightblue	0.321274	0.841146	BC002163	4	scl0170658.2_22-S	XM_355517.1
2350100	midnightblue	0.364736	0.705144	Smap1l	4	scl23878.10_23-S	NM_133716.2
50040	midnightblue	0.267602	0.553852	Ncdn	4	scl23812.7_84-S	NM_011986.2
4210463	midnightblue	0.0996697	0.548603	Uqcrh	4	scl066576.4_1-S	NM_025641.2
4560280	midnightblue	0.245785	0.437512	A930027K05Rik	4	scl23443.27.1_150-S	NM_175556.2
2680022	midnightblue	0.12771	0.353144	BC008163	4	scl0230789.1_243-S	NM_145553.1
870398	midnightblue	0.143856	0.205265	Man1c1	4	scl00230815.2_83-S	NM_207237
4540687	midnightblue	0.498193	0.70754	Sec61b	4	scl0066212.1_0-S	NM_024171.1
4760288	midnightblue	0.54707	0.905991	Mrpl33	5	scl0004113.1_27-S	NM_025796.1
1050095	midnightblue	0.319661	0.727372	Cox6a1	5	scl012861.2_54-S	NM_007748.2
6510731	midnightblue	0.253989	0.625778	Tpcn1	5	scl00252972.1_246-S	NM_145853.2
5220441	midnightblue	0.228847	0.533037	Setd8	5	scl067956.13_1-S	NM_030241.2
6130411	midnightblue	0.264956	0.462047	Prkar1b	5	scl25851.18_321-S	NM_008923.2
2470301	midnightblue	0.251185	0.0984152	Eif2ak1	5	scl0015467.2_272-S	NM_013557.1
6550035	midnightblue	0.21438	0.870265	Ndufa5	6	scl0068202.1_15-S	NM_026614.1
2030446	midnightblue	0.289244	0.599416	Mgll	6	scl29767.12_42-S	NM_011844.3
5700136	midnightblue	0.295165	0.59745	Rpa3	6	scl068240.2_29-S	NM_026632.1
6860364	midnightblue	0.130294	0.578709	Ndufa4	6	scl017992.3_16-S	NM_010886.1
4070026	midnightblue	0.286508	0.0695122	Mat2a	6	scl0232087.1_5-S	NM_145569
6760463	midnightblue	0.360822	0.664658	Otud7a	7	scl32590.14.1_290-S	NM_130880.1
4670195	midnightblue	0.132662	0.467162	Snrpn	7	scl000186.1_92-S	NM_013670.2
2360050	midnightblue	0.187924	0.374338	Slc25a22	7	scl068267.1_94-S	NM_026646.1
2350132	midnightblue	0.535414	0.797395	Lass1	8	scl0014559.1_200-S	NM_008107
5700577	midnightblue	0.0702084	0.259182	Slc20a2	8	scl33996.15_314-S	NM_011394.1
3610014	midnightblue	0.267274	0.190971	Cox4nb	8	scl000586.1_12-S	NM_010926.1
2970497	midnightblue	0.220519	0.167719	Sfrs14	8	scl0234373.9_64-S	NM_172755.2
6840373	midnightblue	0.314341	0.70815	Brunol6	9	scl36874.14_424-S	NM_175235.3
1190292	midnightblue	0.313442	0.686177	Usp2	9	scl37045.17.1_33-S	NM_198091.1
1190364	midnightblue	0.150468	0.663651	Timm8b	9	scl030057.2_1-S	NM_013897.1
5910162	midnightblue	0.282436	0.402263	Thy1	9	scl37046.4_393-S	NM_009382.2
6370368	midnightblue	0.362409	0.0688714	Cck	9	scl35202.5.1_0-S	NM_031161.1
7040041	midnightblue	0.364541	0.812687	Hint3	10	scl38085.1.103_16-S	NM_025798.2
1090168	midnightblue	0.222663	0.741568	D10Ertd322e	10	scl067270.3_15-S	NM_026065.2
780373	midnightblue	0.322431	0.194001	Ddit3	10	scl38324.4.1_0-S	NM_007837.2
5050725	midnightblue	0.276063	0.878715	Supt4h2	11	scl0020923.1_202-S	NM_011509
2030577	midnightblue	0.532774	0.669336	H2afv	11	scl0001353.1_10-S	XM_126043.3
1050161	midnightblue	0.0791294	0.275032	Plekhm1	11	scl39478.12_629-S	NM_183034.1
6770093	midnightblue	0.34663	0.0735231	BC030867	11	scl40863.8.1_1-S	NM_153544.2
2350364	midnightblue	0.258611	0.627437	Mnat1	12	scl0002412.1_56-S	NM_008612.1
5420162	midnightblue	0.0989038	0.507683	1810020G14Rik	12	scl066272.3_26-S	NM_025461.2
4280091	midnightblue	0.343261	0.940037	Ubl5	12	scl066177.1_13-S	NM_025401.1
1500309	midnightblue	0.205874	0.564558	Rhob	12	scl0011852.2_145-S	NM_007483.2
2470047	midnightblue	0.303872	0.90846	Cox7c	13	scl012867.3_17-S	NM_007749.1
6980114	midnightblue	0.439855	0.834705	2610018L09Rik	14	scl000359.1_0-S	NM_172254.2
1450403	midnightblue	0.118702	0.337402	Rpl23a	14	scl0268449.4_2-S	NM_207523
6100152	midnightblue	0.0598324	0.230739	Myl6	14	scl0003895.1_38-S	NM_010860
2900091	midnightblue	0.43792	0.212297	Stmn4	14	scl46156.8.1_4-S	NM_019675.2
2810551	midnightblue	0.121409	0.173789	Pdlim2	14	scl000337.1_47-S	NM_145978.1
4730253	midnightblue	0.229266	0.0960935	2700060E02Rik	14	scl068045.1_243-S	NM_026528.1
3170500	midnightblue	0.584663	0.789603	Kifc2	15	scl016581.18_49-S	NM_010630.1
6420162	midnightblue	0.172967	0.555163	Map3k12	15	scl026404.1_65-S	NM_009582.2
110692	midnightblue	0.188063	0.251535	Tspo	15	scl0002467.1_77-S	NM_009775.2
2370215	midnightblue	0.461403	0.268832	Mrpl40	16	scl48676.4_117-S	NM_010922.1
6250072	midnightblue	0.430812	1	Cox17	16	GI_83816953-S	NM_001017429.2
6860056	midnightblue	0.286074	0.881908	Dpy30	17	scl066310.2_4-S	NM_024428
4480270	midnightblue	0.217084	0.744213	Dpy30	17	scl0001607.1_37-S	NM_024428
1780446	midnightblue	0.179616	0.205163	H2-D1	17	scl0014980.1_39-S
3610215	midnightblue	0.243221	0.120602	Ppm1b	17	scl0019043.2_303-S	NM_011151.1
4210184	midnightblue	0.0909953	0.0777976	LOC56628	17	scl056628.1_171-S
4150292	midnightblue	0.092827	0.0569513	Camk2a	18	scl0002197.1_1632-S	NM_177407.2
460164	midnightblue	0.339061	0.792865	Banf1	19	scl0023825.1_1-S	NM_011793.2
3140315	midnightblue	0.261717	0.386562	Wdr74	19	scl0107071.9_36-S	NM_134139.1
1990400	midnightblue	0.456317	0.910599	1110038B12Rik	**	scl068763.4_12-S	XM_359415.1
3130368	pink	0.0580755	0.664336	1500015O10Rik	1	scl18005.4.1_0-S	NM_024283.1
3360746	pink	0.339028	0.560934	BC043098	1	scl16881.8_26-S	NM_174997.1
5050309	pink	0.247257	0.483029	Creg2	1	scl16828.4_391-S	NM_170597.2
7040181	pink	0.196568	0.413302	Thap4	1	scl16458.7.1_28-S	NM_025920
5080577	pink	0.190804	0.325791	Tmem185b	1	scl00226351.2_117-S	NM_146103.1
5340019	pink	0.100741	0.222808	Mrps9	1	scl18015.10.1_64-S	NM_023514.2
6180014	pink	0.0859454	0.158499	C330023F11Rik	1	scl17151.10_21-S	NM_178653.2
6760440	pink	0.0736504	0.141983	Rgs8	1	scl17360.1.193_85-S	NM_026380.2
7000142	pink	0.114655	0.208412	Hsd17b7	1	scl15964.10_1-S	NM_010476.2
2900465	pink	0.0622218	0.707288	Wfdc2	2	scl19931.7.1_28-S	NM_026323.1
5720707	pink	0.314079	0.436065	5730472N09Rik	2	scl21090.15_384-S	NM_175392.3
4010332	pink	0.233503	0.421213	A930034L06Rik	2	scl20001.6.1_12-S	NM_175692.2
1230605	pink	0.124806	0.340539	Slc25a25	2	scl0227731.1_83-S	NM_146118.2
5340592	pink	0.139926	0.330752	Pdrg1	2	scl068559.1_22-S	NM_178939.1
6620433	pink	0.0863939	0.319662	Ptprt	2	scl0019281.1_328-S	NM_021464.1
4050670	pink	0.168126	0.315396	Nsfl1c	2	scl0386649.7_4-S	NM_198326.1
4200746	pink	0.184082	0.315111	Btbd3	2	scl00228662.1_125-S	NM_145534.1
1980041	pink	0.128273	0.27628	Btbd3	2	scl0228662.5_115-S	NM_145534.1
4810102	pink	0.131501	0.22865	Fbxw5	2	scl030839.9_291-S	NM_013908.1
4070739	pink	0.122745	0.224011	Ythdf1	2	scl18219.6_128-S	NM_173761.3
1660402	pink	0.156378	0.212844	Myh7b	2	scl056407.1_179-S	NM_019828.1
2480440	pink	0.0928923	0.166652	Apip	2	scl20555.7.24_72-S	NM_019735.2
6110286	pink	0.231892	0.563666	Ppm1l	3	scl00242083.1_302-S	NM_178726.1
380451	pink	0.188814	0.405328	Ppm1l	3	scl0242083.4_30-S	NM_178726.1
1450008	pink	0.285756	0.364501	Rag1ap1	3	scl21948.4.1_81-S	NM_009057.1
2940400	pink	0.179491	0.287644	St6galnac5	3	scl21386.6_225-S	NM_012028.2
7040300	pink	0.207347	0.286547	Lhfp	3	scl0108927.4_201-S	NM_175386.3
1450039	pink	0.126913	0.282657	Sv2a	3	scl22868.13.1_55-S	NM_022030.2
2260035	pink	0.118912	0.246906	Slc7a14	3	scl22275.9.1_193-S	NM_172861.2
3120739	pink	0.0589518	0.175977	Chrnb2	3	scl0011444.1_149-S	NM_009602.3
4480594	pink	0.0792463	0.164554	Arsj	3	scl22652.2_100-S	NM_173451.1
6200348	pink	0.29798	0.410789	Mast2	4	scl017776.1_270-S	NM_008641.1
1240403	pink	0.193531	0.39424	Khdrbs1	4	scl0020218.1_3-S	NM_011317.2
2260195	pink	0.190071	0.306514	Mfn2	4	scl23528.23_0-S	NM_133201.1
360333	pink	0.176433	0.300893	Syf2	4	scl24839.6.1_26-S	NM_026780.1
5890156	pink	0.183544	0.296581	Tceb3	4	scl23664.11_168-S	NM_013736.2
2190377	pink	0.165134	0.274008	1110037F02Rik	4	scl25676.27_663-S	XM_283937.2
5860048	pink	0.217934	0.260278	Jak1	4	scl25228.16_571-S	NM_183024.1
4810110	pink	0.119314	0.223795	Arid1a	4	scl093760.1_28-S	NM_033566.1
940075	pink	0.153268	0.220809	Luzp1	4	scl00269593.1_72-S	NM_024452.1
1500112	pink	0.159499	0.179726	Lypla2	4	scl23666.9_53-S	NM_011942.1
2340170	pink	0.126942	0.177455	Zfp362	4	scl23794.11.1_22-S	XM_131700.4
3520022	pink	0.110012	0.141292	Zfp46	4	scl24818.5.937_3-S	NM_009557.1
2120070	pink	0.084679	0.0993241	Ccl27	4	scl0020301.1_162-S	NM_011336.1
1230025	pink	0.323142	0.524393	Clic4	4	scl029876.1_59-S	XM_124389.1
5860341	pink	0.406107	0.691619	G3bp2	5	scl0023881.1_86-S	NM_011816.2
2690114	pink	0.119552	0.664404	Slc4a2	5	scl020535.23_4-S	NM_009207.1
4010541	pink	0.217378	0.570991	Zfp326	5	scl0004188.1_86-S	NM_018759.1
540563	pink	0.382619	0.499536	Hspb8	5	scl26144.4_263-S	NM_030704.1
1940504	pink	0.164079	0.320334	Setd1b	5	scl27246.12.1_228-S	NM_177581.2
5570433	pink	0.1599	0.282984	Wbscr22	5	scl25931.11.1_56-S	NM_025375.1
4540722	pink	0.135421	0.253196	Chic2	5	scl26467.3.1_2-S	NM_028850.1
6450458	pink	0.209574	0.246796	Ubl3	5	scl25753.9_50-S	NM_011908.1
4610092	pink	0.118652	0.21117	Centg3	5	scl28037.21.1_21-S	NM_139153.1
1580044	pink	0.0830157	0.155827	Pitpnm2	5	scl26041.27.1_85-S	NM_011256.1
5270047	pink	0.120917	0.141464	Camkk2	5	scl0207565.1_29-S	NM_145358.1
2320020	pink	0.266171	0.407738	Inmt	6	scl28971.3_6-S	NM_009349
1500408	pink	0.201085	0.387228	Serbp1	6	scl066870.7_39-S	NM_025814.1
3190128	pink	0.119197	0.230611	Sox5	6	scl0020678.1_3-S	NM_011444.1
2450687	pink	0.082494	0.214658	AW146242	6	scl28959.7_65-S	NM_146168.1
50286	pink	0.120878	0.211593	Emg1	6	scl0001050.1_29-S	NM_013536.1
7000021	pink	0.192354	0.174044	Tmem166	6	scl29861.5_188-S	NM_145570.1
1400086	pink	0.129233	0.125952	Kcna6	6	scl28393.5.1_16-S	NM_013568.3
2360280	pink	0.185977	0.927175	Cox8b	7	scl30508.2.1_18-S	NM_007751.1
5700273	pink	0.383062	0.886578	Mia1	7	scl012587.2_41-S	NM_019394
1340010	pink	0.358877	0.785833	Cox6b2	7	scl31804.3.1_22-S	NM_183405.1
6520577	pink	0.177389	0.679594	Cdkn1c	7	scl30455.5_27-S	NM_009876.2
3290575	pink	0.0732388	0.498016	Dmkn	7	scl32804.19.1_0-S	NM_172899.1
5550204	pink	0.172859	0.362209	Pih1d1	7	scl068845.7_1-S	NM_029406.1
5860309	pink	0.15604	0.347999	Tfpt	7	scl000124.1_0-S	NM_023524.1
6980142	pink	0.130233	0.296188	Thrsp	7	scl31033.2.1_0-S	NM_009381.2
1570577	pink	0.175969	0.287745	Lgi4	7	scl32801.8.1_2-S	NM_144556.2
2260093	pink	0.175459	0.255751	Mrpl48	7	scl000226.1_3-S	NM_026971.2
5130685	pink	0.114997	0.221595	Dgat2	7	scl31009.10_67-S	NM_026384.2
6020348	pink	0.159441	0.211333	Tmem145	7	scl32933.15.1_222-S	NM_183311.1
2940458	pink	0.150074	0.190566	Sox6	7	scl00044.1_11-S	NM_011445.1
2260047	pink	0.0948851	0.188276	Irgq	7	scl00210146.1_172-S	NM_153134.2
2370440	pink	0.0574024	0.648309	Defb11	8	scl35030.3.1_41-S	NM_139221.1
3130600	pink	0.232201	0.43281	Slc35f3	8	scl33165.11.1_4-S	NM_175434.2
6450292	pink	0.16498	0.394302	Odz3	8	scl023965.2_37-S	NM_011857.2
50044	pink	0.147321	0.348125	Arl2bp	8	scl33477.9_38-S	NM_024191.1
5080735	pink	0.186801	0.311738	Sap30	8	scl34795.4.1_9-S	NM_021788.1
1340215	pink	0.174531	0.245683	Bcar1	8	scl34310.8_274-S	NM_009954.2
4540332	pink	0.125375	0.192359	Tm2d2	8	scl33976.4_321-S	NM_027194.1
4480021	pink	0.136824	0.181245	Gas6	8	scl35076.15.1_19-S	NM_019521.1
6290575	pink	0.139002	0.148997	2310061C15Rik	8	scl000646.1_33-S	NM_026844.2
3170544	pink	0.406589	0.431556	AI316807	8	GI_60592995-S	NM_001012667.1
450402	pink	0.148198	0.260775	Mast3	8	scl0234385.1_330-S	NM_199308.1
2630333	pink	0.124086	0.797726	Ooep	9	scl35573.3.1_114-S	NM_026480.1
5860253	pink	0.0803175	0.684812	Hemk1	9	scl35377.11.1_104-S	NM_133984.1
6110722	pink	0.211733	0.432893	Rbms3	9	scl35242.18_241-S	NM_178660.2
2760364	pink	0.138047	0.290576	Rassf1	9	scl056289.4_79-S	NM_019713.2
1660546	pink	0.15198	0.247195	Acvr2b	9	scl36349.9.1_1-S	NM_007397.1
6650577	pink	0.175521	0.224572	Chordc1	9	scl066917.11_233-S	NM_025844.1
6520110	pink	0.134353	0.217434	Ilf3	9	scl016201.19_34-S	NM_010561.1
6620128	pink	0.0635494	0.176924	Cadm1	9	scl0054725.2_225-S	NM_018770.2
4610059	pink	0.128741	0.815353	Rdh5	10	scl37342.5.7_184-S	NM_134006.3
1090279	pink	0.124397	0.57404	Rshl3	10	scl39033.6.5_159-S	XM_137041.3
6660400	pink	0.336785	0.540348	Ndg2	10	scl38757.5.1_81-S	NM_175329.3
360471	pink	0.147244	0.343367	Cbara1	10	scl38886.15_179-S	NM_144822.1
6220053	pink	0.178096	0.239035	Gtrgeo22	10	scl38711.3.1_9-S	NM_148934.1
6040735	pink	0.0726003	0.219587	Rpl6	10	scl019988.6_33-S	NM_011290
360129	pink	0.0986986	0.199785	BC013529	10	scl00215751.1_299-S	NM_145418.1
1090195	pink	0.133421	0.183354	BC030307	10	scl38595.2_598-S	NM_175331.2
3450253	pink	0.170205	0.415604	Sara1	10	scl38867.11_23-S	NM_009120.1
4570102	pink	0.104293	0.175471	1110019L22Rik	10	scl068530.1_6-S	NM_026756.1
2570411	pink	0.608998	1	Ltc4s	11	scl40277.4.24_53-S	NM_008521.1
5130215	pink	0.162413	0.331534	Appbp2	11	scl0066884.2_148-S	NM_025825.2
2450102	pink	0.149322	0.287187	Skp1a	11	scl41578.9_407-S	NM_011543.2
5720341	pink	0.15763	0.248523	Stard3	11	scl40940.15.1_40-S	NM_021547
3850358	pink	0.128709	0.247469	Upp1	11	scl41842.10.1_70-S	NM_009477.1
2690039	pink	0.189763	0.244113	Vps53	11	scl0068299.1_136-S	NM_026664.2
6450707	pink	0.0764948	0.206269	Aebp1	11	scl41866.19_12-S	NM_009636.1
610685	pink	0.109604	0.203624	Map3k3	11	scl40799.17_134-S	NM_011947.1
6220184	pink	0.0875798	0.19699	Flii	11	scl40144.28.1_2-S	NM_022009.1
4210181	pink	0.0711264	0.173543	Usp32	11	scl0237898.1_282-S	XM_110937.4
2940619	pink	0.113865	0.14887	Ccdc137	11	scl067291.1_2-S	NM_152807.1
4200286	pink	0.296295	0.606845	Papola	12	scl0018789.1_2-S	NM_011112.1
6100577	pink	0.503845	0.589165	Ddx24	12	scl42112.9.1_0-S	NM_020494.2
4120048	pink	0.247197	0.3915	Zfp36l1	12	scl0012192.2_207-S	NM_007564.2
2680114	pink	0.0965312	0.249618	Dbpht2	12	scl0386753.1_250-S	NM_198866.1
870324	pink	0.165865	0.232513	Id2	12	scl42591.3.1_5-S	NM_010496.2
1990056	pink	0.0948118	0.189612	Chga	12	scl42855.7.114_47-S	NM_007693.1
2360162	pink	0.0720239	0.170964	Rpl26	12	scl016570.2_240-S	NM_008445.1
5220592	pink	0.138656	0.166243	Rpl26	12	scl019941.2_3-S	NM_009080
6660176	pink	0.274458	0.25949	Rhoj	12	scl43090.8_531-S	NM_023275.1
5550156	pink	0.244015	0.561173	Atxn1	13	scl44029.9_118-S	NM_009124.2
2230072	pink	0.316764	0.453524	Gkap1	13	scl056278.9_3-S	NM_019832.2
380324	pink	0.146561	0.241319	Ddx41	13	scl43919.15.1_45-S	NM_134059.1
1780500	pink	0.157965	0.23455	Serpinb6a	13	scl020719.1_146-S	NM_009254.2
5420204	pink	0.0739798	0.559423	1700024G13Rik	14	scl45745.3.1_26-S	XM_147820.2
730671	pink	0.158028	0.313447	Ecd	14	scl45859.16.1_70-S	NM_027475.1
6290242	pink	0.10098	0.175057	Psmb5	14	scl019173.2_9-S	NM_011186.1
3130215	pink	0.0962373	0.168051	Extl3	14	scl45419.1.422_138-S	NM_018788.2
4200253	pink	0.116163	0.159957	Slc22a17	14	scl000354.1_6-S	NM_021551
5390441	pink	0.0665398	0.124543	Gjb6	14	scl45492.3_565-S	NM_008128.3
1500577	pink	0.098914	0.432954	1700024G13Rik	14	GI_77404226-S	NM_001034037.1
450717	pink	0.208777	0.893178	Slc39a4	15	scl47037.12.1_89-S	NM_028064.2
520041	pink	0.115948	0.624371	Tuba1b	15	scl022146.5_240-S	XM_147357.1
1090152	pink	0.0590196	0.59212	Slc16a8	15	scl46970.5_134-S	NM_020516.2
2900440	pink	0.195936	0.277202	Josd1	15	scl46956.4_124-S	NM_028792.1
6350397	pink	0.0789441	0.151993	Nrbp2	15	scl0223649.1_255-S	NM_144847.1
580600	pink	0.0982106	0.122925	C130037N17Rik	15	scl0223332.14_5-S	NM_198024.1
1500707	pink	0.199457	0.368453	Grik1	16	scl48250.16.1_16-S	NM_146072.1
110017	pink	0.12337	0.362745	Etv5	16	scl48642.15_70-S	NM_023794
5890129	pink	0.162435	0.346892	Dgcr6	16	scl49365.7.10_25-S	NM_010047.1
6020279	pink	0.170505	0.32126	Ppil2	16	scl48711.21.1_26-S	NM_144954
4060047	pink	0.253253	0.250698	B3galt5	16	scl48834.5_262-S	NM_033149.2
4670706	pink	0.0768715	0.215069	Psmd2	16	scl021762.20_1-S	NM_134101.1
6520168	pink	0.167213	0.194047	Pigz	16	scl0239827.3_270-S	NM_172822.1
7000364	pink	0.0603697	0.170068	Mylk	16	scl00107589.1_81-S	NM_139300
2060215	pink	0.103797	0.128553	Lrrc58	16	GI_6671508-S	NM_007393.1
3130504	pink	0.0704254	0.0929232	Gap43	16	scl014432.1_11-S	NM_008083
2230347	pink	0.164448	0.364703	Mea1	17	scl017256.3_8-S	NM_010787.1
3140736	pink	0.321444	0.350752	Nme4	17	scl50154.4.1_30-S	NM_019731.1
3780021	pink	0.135536	0.32573	Dci	17	scl51015.5.49_29-S	NM_010023.2
5690605	pink	0.308511	0.289183	Lrg1	17	scl49773.2_28-S	NM_029796.2
1090280	pink	0.0919135	0.219475	Ttc27	17	scl50495.21.3_143-S	NM_152817.2
380546	pink	0.121201	0.202903	Neu1	17	scl0018010.2_202-S	NM_010893.2
3710500	pink	0.159469	0.190794	Caskin1	17	scl0000101.1_564-S	NM_027937
2850519	pink	0.129457	0.18632	Gabbr1	17	scl0001636.1_6-S	NM_019439.2
4610019	pink	0.121418	0.278979	Slc12a2	18	scl51913.28_530-S	NM_009194.1
670750	pink	0.199493	0.27247	Rnuxa	18	scl51927.6.1_20-S	NM_019996.2
3130735	pink	0.163324	0.239205	Slc6a7	18	scl0240332.1_47-S	NM_201353.1
6370112	pink	0.0690712	0.222315	Aqp4	18	scl0011829.2_75-S	NM_009700.1
1570324	pink	0.1332	0.184815	2310009N05Rik	18	scl066943.7_225-S	NM_025861.1
6220017	pink	0.200508	0.488379	4930579J09Rik	19	scl52752.15.5_7-S	NM_133689
7100465	pink	0.221064	0.258429	Fau	19	scl014109.3_67-S	NM_007990
6130731	pink	0.119957	0.166579	Rrp12	19	scl0107094.1_210-S	NM_199447.2
7040647	pink	0.0742757	0.0942313	Syt12	19	scl53461.8_48-S	NM_134164.2
380520	pink	0.126524	0.296466	Nsdhl	X	scl018194.8_27-S	NM_010941.3
3870008	pink	0.201879	0.851084	1110059M19Rik	X	scl54956.2.1_13-S	XM_135842.2
6400524	pink	0.153403	0.425911	Tbl1x	X	scl0021372.2_85-S	NM_020601.1
6370050	pink	0.27923	0.397976	C1galt1c1	X	scl059048.1_115-S	NM_021550.2
540093	pink	0.242028	0.275259	Slc38a5	X	scl55061.19.1_283-S	NM_172479.1
6110402	pink	0.138198	0.271685	Arhgef9	X	scl0236915.2_52-S	XM_288123.2
4070152	pink	0.150685	0.190129	Gpr23	X	scl078134.3_260-S	NM_175271
6770136	purple	0.369927	0.805091	Ilkap	1	scl0067444.2_48-S	NM_023343.1
2340441	purple	0.309161	0.41727	Tram1	1	scl072265.1_70-S	NM_028173.1
610593	purple	0.226551	0.391574	Arhgef4	1	scl18085.12.1_243-S	NM_183019.1
130039	purple	0.0560125	0.334868	Tmem9	1	scl17430.7_3-S	NM_025439.2
5900577	purple	0.166862	0.309646	Ptprn	1	scl16598.23.1_93-S	NM_008985.1
4540671	purple	0.209601	0.288697	Lbr	1	scl15828.17_286-S	NM_133815.1
5340497	purple	0.0784264	0.108748	Tcfcp2l1	1	scl17562.16_159-S	NM_023755
5270020	purple	0.476694	0.99072	B230317C12Rik	2	scl21150.5.1_23-S	NM_019833.1
2640161	purple	0.185973	0.582871	Edf1	2	scl059022.3_20-S	NM_021519.1
360168	purple	0.161254	0.428125	Dlx1	2	scl20799.4_384-S	NM_010053.1
6220717	purple	0.181416	0.355492	Stxbp1	2	scl020910.1_1-S	NM_009295.1
5050039	purple	0.191452	0.303874	Abca2	2	scl21177.47.1_118-S	NM_007379.1
4010286	purple	0.205581	0.291418	Pfdn4	2	scl00109054.1_86-S	XM_355370
2570121	purple	0.19092	0.180756	Dbndd2	2	scl052840.5_2-S	NM_026797.1
360088	purple	0.170404	0.172725	Blvra	2	scl20330.11.1_76-S	NM_026678.3
3060450	purple	0.227193	0.362879	6330569M22Rik	3	scl21676.20_237-S	NM_153563.1
3370292	purple	0.095801	0.132852	Ddit4l	3	scl22560.5_561-S	NM_030143.2
6510446	purple	0.211472	0.22718	Ube2d2	3	scl0056550.1_264-S	NM_019912.1
3710286	purple	0.184689	0.464523	Mrpl37	4	scl0002671.1_55-S	NM_025500.1
3610154	purple	0.316314	0.29517	Ube4b	4	scl23509.31_82-S	NM_022022.1
6770450	purple	0.134693	0.244797	Scmh1	4	scl0029871.2_145-S	NM_013883.1
5050747	purple	0.113057	0.183056	Ahdc1	4	scl24870.7.1_13-S	NM_146155.2
6860010	purple	0.116392	0.18123	Hpca	4	scl015444.1_100-S	NM_010471.2
6650528	purple	0.323431	0.232324	Rbbp4	4	scl0019646.2_143-S	NM_009030.1
4120278	purple	0.339858	0.786206	1110007L15Rik	5	scl0067604.1_0-S	NM_026269.1
940348	purple	0.105527	0.431537	Cdk5	5	scl26804.8_290-S	NM_007668.2
5130039	purple	0.245946	0.408838	Pitpnb	5	scl27424.11_172-S	NM_019640.2
2630095	purple	0.241731	0.39737	Wbscr17	5	scl25990.12.1_131-S	NM_145218.2
4560095	purple	0.185811	0.394126	Bcl7a	5	scl0077045.2_69-S	NM_029850.2
6450048	purple	0.209819	0.360546	Triap1	5	scl27363.2_20-S	NM_026933.1
3060484	purple	0.1499	0.249442	Klhl5	5	scl0004165.1_41-S	NM_175174.2
6100315	purple	0.105541	0.211437	Ulk1	5	scl26219.29_122-S	NM_009469.3
4280575	purple	0.118246	0.203154	Cox19	5	scl0068033.1_52-S	NM_197980.1
7100594	purple	0.0962909	0.201488	2810437L13Rik	5	scl066475.2_30-S	NM_024175
3450397	purple	0.0693366	0.14107	Cds1	5	scl27531.14_563-S	NM_173370.3
6040500	purple	0.391546	0.917679	Loh12cr1	6	scl29443.6_26-S	NM_026371.2
1940176	purple	0.179023	0.483299	Mlf2	6	scl29514.8.22_6-S	NM_145385.1
520195	purple	0.218615	0.35827	Phc1	6	scl28444.18.1_1-S	NM_007905.1
6100300	purple	0.174466	0.231057	Slc6a6	6	scl29741.15_76-S	NM_009320.3
4540736	purple	0.161016	0.195297	Pon2	6	scl0330260.1_61-S	NM_183308.1
6350400	purple	0.0940136	0.158211	Mrpl19	6	scl0056284.1_41-S	NM_026490.1
2510446	purple	0.0996123	0.135333	St3gal5	6	scl29888.9.1_8-S	NM_011375.1
1660021	purple	0.27401	0.310723	Fam3c	6	scl0027999.2_249-S	NM_138587.3
4670180	purple	0.430141	0.975765	Arfip2	7	scl30883.9.1_56-S	NM_029802.2
3990600	purple	0.349808	0.829679	Bckdk	7	scl000148.1_9-S	NM_009739.2
6660735	purple	0.421256	0.746751	Mrps11	7	scl00036.1_15-S	NM_026498.1
1980551	purple	0.133775	0.617022	Nras	7	scl0015461.2_188-S	NM_008284.1
70731	purple	0.200481	0.424275	ENSMUSG00000071343	7	gi_6679936_ref_NM_008084.1__328-S
4150279	purple	0.164379	0.31038	Spnb4	7	scl080297.2_3-S	NM_032610.1
2450524	purple	0.0615363	0.306023	Ap2s1	7	scl000287.1_1-S	NM_198613.1
6900372	purple	0.161853	0.286135	Aqp11	7	scl000268.1_28-S	NM_175105.2
6290672	purple	0.103832	0.282529	Aldoa	7	scl011674.2_46-S	NM_007438.2
6450072	purple	0.28275	0.279373	Dkk3	7	scl30798.9_425-S	NM_015814.2
6860195	purple	0.135988	0.269393	Mtap6	7	scl017760.6_61-S	NM_010837.1
870026	purple	0.0995812	0.183163	Klk6	7	scl019144.7_7-S	NM_011177
4610026	purple	0.215406	0.171789	Ntrk3	7	scl00047.1_77-S	NM_008746.4
6510020	purple	0.09765	0.166586	Igf2	7	scl30469.7_1-S	NM_010514.1
5340735	purple	0.335746	0.780585	Dhps	8	scl000602.1_0-S	NM_201408
110129	purple	0.111455	0.492114	2310079N02Rik	8	scl33169.8.1_16-S	NM_025636.1
6370471	purple	0.164467	0.345116	Dynlrb2	8	scl33281.4.1_129-S	NM_029297.1
70592	purple	0.159469	0.329132	Znrf1	8	scl0170737.5_30-S	NM_133206.1
2190273	purple	0.0885524	0.25194	Nup93	8	scl0071805.2_3-S	NM_172410.1
5080494	purple	0.203883	0.194187	2400003C14Rik	8	scl071955.1_257-S	NM_028018.1
1450537	purple	0.109947	0.190984	Mt3	8	scl017751.1_8-S	NM_013603.1
2850091	purple	0.100317	0.121674	Plekha2	8	scl35001.15_103-S	NM_031257.2
4610504	purple	0.15658	0.344116	Unc13a	8	scl00210980.1_280-S	NM_172489.1
1740593	purple	0.244338	0.312555	9130011J15Rik	8	scl0066818.2_109-S	NM_172396.1
3850170	purple	0.522883	1	Ecsit	9	scl026940.2_4-S	NM_012029.1
3450170	purple	0.192335	0.701632	Tmem115	9	scl36497.2.1_0-S	NM_019704
2900347	purple	0.187044	0.365872	Imp3	9	scl0102462.1_25-S	NM_133976.1
6980528	purple	0.221048	0.356894	Smarca4	9	scl37216.34.1_23-S	NM_011417.1
4210541	purple	0.205363	0.320325	Hmgn3	9	scl35543.6_17-S	NM_175074.1
7040292	purple	0.163865	0.283332	Yipf2	9	scl37217.14_109-S	NM_021531.1
2650438	purple	0.140117	0.242615	Bace1	9	scl0023821.2_49-S	NM_011792.3
4810619	purple	0.103493	0.205521	Cryab	9	scl36966.5.1_28-S	NM_009964.1
4570390	purple	0.0932066	0.132905	Dync1li1	9	scl0235661.13_50-S	NM_146229.1
1090048	purple	0.124401	0.23644	Vps11	9	GI_58037258-S	NM_027889.1
2650672	purple	0.208561	0.629239	Rnf126	10	scl37752.7.6_5-S	NM_144528.1
6100347	purple	0.157156	0.498289	X99384	10	scl37920.20_247-S	NM_013753.1
2450020	purple	0.191004	0.342346	Phlda1	10	scl38444.3.1_70-S	NM_009344.1
5900037	purple	0.212937	0.335728	D10Ertd610e	10	scl37396.13.1_16-S	NM_028027.1
2570408	purple	0.297406	0.328469	Ddit4	10	scl37934.3_287-S	NM_029083.1
1980324	purple	0.201328	0.296566	Lrp11	10	scl39172.7_550-S	NM_172784.1
2940100	purple	0.178848	0.269372	1700021F05Rik	10	scl38001.5.1_73-S	NM_026411.1
3120458	purple	0.134707	0.236771	Gns	10	scl38366.14_414-S	NM_029364.1
520326	purple	0.178528	0.185344	Naca	10	scl017938.7_45-S	NM_013608.2
4760692	purple	0.178834	0.163855	Socs2	10	scl00216233.1_1004-S	NM_007706.1
540717	purple	0.122221	0.162251	Gas2l3	10	scl0020455.1_36-S
6760707	purple	0.0842072	0.135906	Slc35e3	10	scl0215436.1_0-S	NM_029875
1770398	purple	0.24807	0.505925	Ykt6	11	scl41864.7_0-S	NM_019661.2
1940519	purple	0.171646	0.451499	Rnf187	11	scl40177.4_172-S	NM_022423.1
3780373	purple	0.17551	0.252674	Mett10d	11	scl41280.17_8-S	NM_026197.1
4570056	purple	0.170051	0.229821	1110004B13Rik	11	scl0001590.1_160-S	NM_028336.1
1570082	purple	0.17457	0.183424	Atp6v0a1	11	scl011975.20_15-S	NM_016920.1
3610685	purple	0.144922	0.176974	1810073G14Rik	11	scl40200.14_192-S	NM_026342.1
6130132	purple	0.0944525	0.154622	Pfn1	11	scl018643.4_21-S	NM_011072.2
2760332	purple	0.30195	0.344102	Pitpn	11	scl41258.12_129-S	NM_008850.1
4590102	purple	0.0715749	0.0981854	Gna13	11	scl40776.5_573-S	NM_010303.2
3710519	purple	0.150402	0.527117	Tmem179	12	scl42021.6.6_18-S	NM_178915.2
870519	purple	0.228035	0.28056	Actr10	12	scl056444.13_2-S	NM_019785.1
5130112	purple	0.104008	0.148267	Gpr135	12	scl00238252.1_311-S	NM_181752.1
6420537	purple	0.271316	0.241945	Bag5	12	GI_58037204-A	NM_027404.1
6200369	purple	0.527119	0.946033	Prelid1	13	scl0066494.2_134-S	NM_025596.4
2970170	purple	0.17911	0.28216	Dtnbp1	13	scl44037.11.1_29-S	NM_025772.3
540452	purple	0.136024	0.327146	Slc22a17	14	scl45555.8.1_9-S	NM_021551.1
1340440	purple	0.32442	0.300673	D14Ertd449e	14	scl0066039.2_47-S	NM_025311.1
2630520	purple	0.252493	0.293369	Ngdn	14	scl46290.12.1_1-S	XM_127738.3
2120239	purple	0.172496	0.272359	Lgals3	14	scl46402.6.1_29-S	NM_010705.1
6840112	purple	0.533497	0.992341	Pmm1	15	scl46927.7.227_16-S	NM_013872.1
2190739	purple	0.234269	0.682427	Fbxl6	15	scl47039.3.1_28-S	NM_013909.1
1580040	purple	0.161386	0.369325	Nsmce2	15	scl068501.6_11-S	NM_026746.1
2120091	purple	0.135757	0.288607	Unc84b	15	scl46955.19_187-S	NM_194342
60309	purple	0.126361	0.186537	Dab2	15	scl013132.15_5-S	NM_023118.1
3450075	purple	0.165325	0.356017	Sh3bp1	15	GI_85838508-I	NM_009164.2
1850168	purple	0.418161	0.574588	Tctex1d2	16	scl49236.4.1_1-S	NM_025329.1
6100193	purple	0.159275	0.365711	Hmox2	16	scl49476.8.9_25-S	NM_010443.1
4210152	purple	0.191092	0.28035	Anks3	16	scl48796.17_240-S	NM_028301.1
7100242	purple	0.216918	0.258504	Tagln3	16	scl48442.3.1_5-S	NM_019754.2
2570338	purple	0.199647	0.292084	Ap2m1	16	scl011773.12_241-S	NM_009679.1
5050692	purple	0.258234	0.268042	Abcc5	16	GI_66932955-I	NM_176839.1
3290068	purple	0.242288	0.814568	March2	17	scl0224703.1_41-S	NM_145486.2
4590576	purple	0.165838	0.446066	Syngr3	17	scl50202.5_41-S	NM_011522.2
1780504	purple	0.174616	0.310312	Prrt1	17	scl50812.4.1_9-S	NM_030890.1
2940402	purple	0.17014	0.301642	Psmb1	17	scl50283.7.5_2-S	NM_011185
6100575	purple	0.261756	0.285438	Plcl2	17	scl00224860.2_197-S	NM_013880.1
450154	purple	0.218815	0.259901	Ppm1b	17	scl0001695.1_1621-S	NM_011151.1
1170170	purple	0.193449	0.184729	Smoc2	17	scl51099.14_176-S	NM_022315.1
3940136	purple	0.200531	0.28711	Cxxc1	18	scl51774.11.3_64-S	NM_028868.1
4210441	purple	0.189583	0.256415	Paip2	18	scl067869.4_264-S	NM_026420.1
6220328	purple	0.106779	0.282838	Hdhd1a	18	GI_13385611-S	NM_026108.1
5360152	purple	0.246613	0.664694	Vegfb	19	scl52906.7.1_110-S	NM_011697.1
580494	purple	0.18921	0.334316	D19Ertd678e	19	scl00108673.2_110-S	NM_023731.1
5900139	purple	0.116462	0.325408	Olfr1419	19	GI_58801325-S	NM_001011775.1
4250047	purple	0.191876	0.441424	LOC626115	**	GI_85986626-S	NM_001039230.1
5890113	purple	0.194683	0.447337	Smc1l1	X	scl0024061.1_292-S	NM_019710.1
4920301	purple	0.212309	0.363633	Syn1	X	scl54358.13_95-S	NM_013680.1
6900390	purple	0.173479	0.360562	Cul4b	X	scl072584.1_264-S	NM_028288.3
2100619	purple	0.224587	0.206073	Pfc	X	scl54357.9.1_59-S	XM_135820.3
3060632	turquoise	0.887691	0.926546	Gli2	1	scl16394.1.1_48-S	XM_136212.4
5550020	turquoise	0.859121	0.900055	Fcer1g	1	scl15940.5.1_15-S	NM_010185.2
630091	turquoise	0.847864	0.857544	3110009E18Rik	1	scl17557.9.1_60-S	NM_028439.1
3140347	turquoise	0.763767	0.810873	Sdhc	1	scl0066052.1_175-S	NM_025321.1
2340377	turquoise	0.827889	0.782335	Dtymk	1	scl0021915.2_168-S	NM_023136.1
3450338	turquoise	0.728914	0.758344	Mgst3	1	scl15982.6.1_50-S	NM_025569.1
940286	turquoise	0.781479	0.73273	Slc11a1	1	scl0018173.2_296-S	NM_013612.1
5690685	turquoise	0.759732	0.73161	Tbc1d8	1	scl18044.4_44-S	NM_053257.1
630519	turquoise	0.780485	0.716862	Ly96	1	scl18140.8.1_33-S	NM_016923.1
50390	turquoise	0.760742	0.701032	Klf7	1	scl0093691.2_69-S	NM_033563.2
4610687	turquoise	0.690245	0.684662	Ndufb3	1	scl066495.2_23-S	NM_025597.1
2640537	turquoise	0.700153	0.662239	Ptpn18	1	scl18090.14.9_4-S	NM_011206.1
630037	turquoise	0.751663	0.662215	Ppil3	1	scl16732.7.1_6-S	NM_027351.1
4590519	turquoise	0.695289	0.661502	Cxcr4	1	scl16332.2_164-S	NM_009911.2
5290736	turquoise	0.595418	0.617681	Mgst3	1	scl066447.2_3-S	NM_025569.1
4150136	turquoise	0.620376	0.600393	Myeov2	1	scl16469.4.1_83-S	XM_129957.1
3800091	turquoise	0.614026	0.589175	4933407L21Rik	1	scl17724.1_126-S	XM_129929.1
450647	turquoise	0.592209	0.582275	Ugt1a2	1	scl00394433.1_10-S	NM_013701.1
2320168	turquoise	0.579554	0.562111	Ramp1	1	scl17654.5.1_10-S	NM_016894.1
4010458	turquoise	0.567537	0.541781	Sgol2	1	scl051960.1_0-S	NM_030211.1
3130594	turquoise	0.686721	0.533516	Atp1b1	1	scl0011931.2_36-S	NM_009721.2
1850017	turquoise	0.56167	0.523684	Susd4	1	scl0096935.2_73-S	NM_144796.2
6380195	turquoise	0.559723	0.520588	Sumo1	1	scl022218.1_29-S	NM_009460.1
460079	turquoise	0.590857	0.504626	Hdac4	1	scl16472.29.1_1-S	NM_207225.1
3710300	turquoise	0.495648	0.49815	Slamf9	1	scl17201.4.1_50-S	NM_029612.2
4850020	turquoise	0.527378	0.48172	Ndufs2	1	scl000941.1_0-S	NM_153064.3
4060537	turquoise	0.443348	0.466649	Faim3	1	scl17503.7.1_197-S	XM_129390.2
4230156	turquoise	0.424614	0.447343	Pfdn2	1	scl018637.3_29-S	NM_011070.2
5690551	turquoise	0.399126	0.412261	2010300C02Rik	1	scl16857.4.1_20-S	XM_129808.3
6660181	turquoise	0.429766	0.388361	Kcnh1	1	scl17041.12.1_241-S	NM_010600.1
7100292	turquoise	0.364919	0.38713	3110079O15Rik	1	scl17696.4.1_53-S	XM_129926.3
5390292	turquoise	0.414017	0.368313	Atg16l1	1	scl17693.18_476-S	NM_029846.2
4480088	turquoise	0.393553	0.328235	Dusp28	1	scl17636.2.1_21-S	NM_175118
6940114	turquoise	0.339485	0.320742	Ugt1a1	1	scl0394435.7_126-S	NM_201410
1740037	turquoise	0.28729	0.281803	Dsel	1	scl16401.2_136-S	XM_283635.2
5220594	turquoise	0.254095	0.251703	Resp18	1	scl16596.6.1_82-S	NM_009049.1
2030215	turquoise	0.24418	0.234708	C530043G21Rik	1	scl0215015.1_6-S	NM_145413.2
50079	turquoise	0.23338	0.229388	Lman2l	1	scl00214895.1_58-S	XM_129848.4
2650601	turquoise	0.184464	0.188035	Slc19a3	1	scl0080721.2_101-S	NM_030556.1
2760204	turquoise	0.222132	0.179667	Cntn2	1	scl0021367.1_277-S	XM_358332.1
6550670	turquoise	0.169757	0.162296	Cox5b	1	scl0012859.2_116-S	NM_009942.1
4060279	turquoise	0.678248	0.659641	Bat2d	1	scl16035.21_615-S	XM_148990.3
4210551	turquoise	0.561631	0.553409	Gas5	1	scl0014455.1_87-S	NM_013525.1
130092	turquoise	0.54945	0.504184	Timm17a	1	scl16257.7.73_24-S	NM_011590.1
4760601	turquoise	0.201626	0.211277	Ivns1abp	1	scl00117198.2_233-S	NM_028582.2
3870470	turquoise	0.246581	0.204152	Actr1b	1	GI_22122614-S	NM_146107.1
2650435	turquoise	0.921162	0.933603	Nkain4	2	scl18218.8.1_97-S	NM_021426.3
7050537	turquoise	0.908643	0.92628	Phpt1	2	scl19556.3.1_14-S	XM_203853.2
2350092	turquoise	0.850153	0.899326	2010100O12Rik	2	scl067067.1_49-S	NM_025946.2
6760725	turquoise	0.895656	0.881806	2310003F16Rik	2	scl20381.3.1_57-S	NM_026318.1
4070142	turquoise	0.822923	0.833402	Mrpl23	2	scl019935.5_129-S	NM_011288.1
6290722	turquoise	0.793426	0.784294	Cry2	2	scl18986.12_141-S	NM_009963.3
360398	turquoise	0.752078	0.748038	Id1	2	scl20107.1_2-S	NM_010495.1
1190164	turquoise	0.749257	0.74351	4930402H24Rik	2	scl00228602.2_5-S	NM_029432.1
6130672	turquoise	0.774627	0.735277	Brd3	2	scl0067382.2_271-S	NM_023336.2
3850010	turquoise	0.772822	0.722182	Prkcbp1	2	scl0003335.1_102-S	NM_027230.2
3060563	turquoise	0.71973	0.704723	Meig1	2	scl19749.5.1_9-S	NM_008579.4
1940095	turquoise	0.68676	0.701029	2010100O12Rik	2	scl0067067.1_41-S	NM_025946.2
2630193	turquoise	0.780123	0.692316	Dnajc5	2	scl0013002.2_72-S	NM_016775.2
770300	turquoise	0.765633	0.692039	Sdccag3	2	scl0003146.1_50-S	NM_026563.1
2320725	turquoise	0.654426	0.665858	Ndrg3	2	scl18429.19_129-S	NM_013865.1
2450673	turquoise	0.727618	0.659251	Mrps5	2	scl0003356.1_0-S	NM_029963.2
3140687	turquoise	0.657428	0.657306	Prnd	2	scl019122.2_199-S	NM_011170.1
5570066	turquoise	0.664194	0.64592	Olfm1	2	scl0003387.1_1121-S	NM_019498.1
5340519	turquoise	0.690319	0.642216	Dnm	2	scl013429.1_38-S	NM_010065.1
1190022	turquoise	0.687752	0.637659	D430039N05Rik	2	scl00241520.2_184-S	NM_175514.1
2450601	turquoise	0.637209	0.63752	Timm10	2	scl20689.4.1_4-S	NM_013899.1
610112	turquoise	0.659444	0.630087	Cd59b	2	scl00333883.1_4-S	NM_181858.1
1850044	turquoise	0.620734	0.621622	Dusp15	2	scl18490.5.1_4-S	NM_145744.1
2190184	turquoise	0.672059	0.615983	Snapc4	2	scl0227644.2_60-S	NM_172339.1
3610253	turquoise	0.650568	0.603695	Dpm2	2	scl013481.4_295-S	NM_010073.2
730162	turquoise	0.628757	0.601539	Prkcbp1	2	scl00228880.2_93-S	NM_027230.2
6940102	turquoise	0.558547	0.590289	Cdc25b	2	scl20268.15_133-S	NM_023117
6840184	turquoise	0.64418	0.581647	A730008L03Rik	2	scl19578.8.4_2-S	NM_021393.1
3130280	turquoise	0.565924	0.577208	Dennd1a	2	scl19362.25_47-S	NM_146122.2
4200156	turquoise	0.58414	0.574051	Man1b1	2	scl21181.13_417-S	XM_130073.3
1980528	turquoise	0.587592	0.567467	Wfdc3	2	scl18353.6.1_69-S	XM_355365.1
2900600	turquoise	0.558971	0.562541	1700010A17Rik	2	scl21017.5.1_3-S	XM_130188.3
2340746	turquoise	0.583665	0.540445	Rbck1	2	scl18502.11.410_28-S	NM_019705.2
6250576	turquoise	0.520428	0.530885	1110008P14Rik	2	scl073737.1_220-S	NM_198001.1
4570019	turquoise	0.621969	0.516776	Trub2	2	scl00227682.2_166-S	NM_145520.2
3390041	turquoise	0.583447	0.508258	Vps16	2	scl20282.17.126_1-S	NM_030559.2
5890097	turquoise	0.58333	0.50048	Pkp4	2	scl20894.20.1_21-S	XM_130277.3
6840408	turquoise	0.512801	0.458188	Pmpca	2	scl0066865.1_100-S	NM_173180.2
5690215	turquoise	0.460748	0.424836	Osbpl2	2	scl0228983.14_82-S	NM_144500.1
5690102	turquoise	0.513976	0.420514	Tomm34	2	scl18374.7.1_30-S	NM_025996.1
2480184	turquoise	0.452084	0.400038	Psmc3	2	scl019182.11_5-S	NM_008948.1
3130193	turquoise	0.472448	0.398396	Tyro3	2	scl0022174.2_41-S	NM_019392.1
1850025	turquoise	0.394819	0.398309	1500011K16Rik	2	scl067885.2_20-S	NM_175125.2
5890288	turquoise	0.433341	0.380853	Tor1a	2	scl0003308.1_58-S	NM_144884.1
4150484	turquoise	0.416985	0.373728	Odf2	2	scl0018286.1_11-S	NM_013615.1
2450670	turquoise	0.42494	0.3737	Ppp6c	2	scl0067857.2_151-S	NM_024209.1
460086	turquoise	0.411056	0.365331	Sulf2	2	scl072043.2_38-S	XM_358343.1
3850110	turquoise	0.373119	0.354886	Olfr1006	2	scl4354.1.1_53-S	NM_146570.1
6450039	turquoise	0.343228	0.333133	Ttf1	2	scl022130.13_33-S	NM_009442.1
6760358	turquoise	0.33115	0.325984	Dynlrb1	2	scl20055.4.1_10-S	NM_025947.1
870592	turquoise	0.327363	0.317734	Rbm17	2	scl076938.2_0-S	NM_152824.1
2510731	turquoise	0.240348	0.253744	Pygb	2	scl20141.21_29-S	NM_153781.1
1510093	turquoise	0.216337	0.218889	Tmem127	2	scl069470.6_81-S	NM_175145.2
1580452	turquoise	0.15132	0.109892	Bcl2l1	2	scl0012048.1_98-S	NM_009743.2
7000286	turquoise	0.132838	0.108975	Tbc1d20	2	scl0067231.2_265-S	NM_024196.1
6380044	turquoise	0.593393	0.604068	Ubox5	2	scl00140629.2_137-S	NM_080562.2
3830707	turquoise	0.407172	0.392693	Rab22a	2	scl0019334.2_129-S	NM_024436.1
4670435	turquoise	0.318332	0.307642	AV006891	2	scl0003307.1_120-S	NM_178084.2
3360161	turquoise	0.341473	0.257123	Olfm1	2	scl0003319.1_0-S	NM_019498.1
5220040	turquoise	0.962509	0.964178	Krtcap2	3	scl22978.7.1_18-S	NM_025327.1
630433	turquoise	0.947126	0.949162	Syt11	3	scl21963.5_3-S	NM_018804.2
540041	turquoise	0.959231	0.939666	1700021C14Rik	3	scl21980.4.1_109-S	XM_355444.1
50039	turquoise	0.866239	0.91718	Dpm3	3	scl22977.3.91_193-S	XM_130951.1
1690204	turquoise	0.879113	0.895592	S100a6	3	scl22942.3.1_64-S	NM_011313.1
2940044	turquoise	0.827393	0.840259	2310007A19Rik	3	scl21867.7.1_21-S	NM_025506
5390180	turquoise	0.822498	0.792021	Ssr2	3	scl22994.6_49-S	NM_025448.2
520019	turquoise	0.709296	0.758826	S100a13	3	scl22947.3.8_31-S	NM_009113.2
510576	turquoise	0.827469	0.692903	Apoa1bp	3	scl21986.3.1_30-S	NM_144897
2230373	turquoise	0.741695	0.692213	Mrps28	3	scl22402.6.1_12-S	NM_025434.2
940068	turquoise	0.728001	0.680398	Ecm1	3	scl21831.10.1_25-S	NM_007899
4730408	turquoise	0.6342	0.665192	Rpl34	3	scl068436.2_19-S	XM_485311
520397	turquoise	0.755269	0.664793	0610031J06Rik	3	scl23003.7.28_144-S	NM_020003.1
6380278	turquoise	0.734681	0.664218	Pip5k1b	3	scl0002013.1_8-S	NM_008847.2
2030600	turquoise	0.631489	0.656257	Hist2h2ac	3	scl00319176.1_318-S	NM_175662
2970088	turquoise	0.623349	0.645084	L259	3	scl21824.4.1_15-S	NM_153513.1
2470093	turquoise	0.648895	0.587083	Ube2v1	3	scl066589.4_10-S	NM_023230.1
4730736	turquoise	0.718886	0.555871	Scye1	3	scl013722.3_29-S	NM_007926.1
2570377	turquoise	0.58139	0.55212	Ndufc1	3	scl0066377.1_24-S	NM_025523.1
2650008	turquoise	0.533207	0.550245	Mrps21	3	scl066292.2_43-S	NM_078479.2
4730341	turquoise	0.548661	0.542711	Gstm2	3	scl014863.1_325-S	NM_008183.2
3610563	turquoise	0.525132	0.528461	1810037I17Rik	3	scl067704.2_8-S	NM_024461.1
4150670	turquoise	0.540091	0.51903	Hax1	3	scl023897.2_20-S	NM_011826.1
2120497	turquoise	0.577568	0.487385	Gon4l	3	scl0069001.1_75-S	XM_356257.1
510154	turquoise	0.539114	0.48704	Tars2	3	scl071807.2_8-S	NM_027931.1
6020520	turquoise	0.467244	0.470382	Sh3d19	3	scl0027059.2_196-S	NM_012059.2
2940736	turquoise	0.529421	0.454149	Bcan	3	scl21988.12.1_0-S	NM_007529.1
4070204	turquoise	0.411507	0.432613	Olfm3	3	scl22700.8.1_2-S	NM_153157.1
6100497	turquoise	0.455769	0.41427	P2ry14	3	scl0140795.1_279-S	NM_133200.2
6510152	turquoise	0.467236	0.411502	Pex11b	3	scl018632.5_33-S	NM_011069.2
5570685	turquoise	0.395617	0.384325	Sv2a	3	scl064051.13_189-S	NM_022030.2
4060577	turquoise	0.404157	0.372343	Sars	3	scl0002098.1_2-S	NM_011319.1
5130008	turquoise	0.418213	0.361925	Gpr177	3	scl0068151.2_330-S	NM_026582.2
130301	turquoise	0.375269	0.354555	Npnt	3	scl00114249.2_301-S	NM_033525.1
2940593	turquoise	0.233947	0.226398	Prpf3	3	scl070767.1_256-S	NM_027541.2
6420138	turquoise	0.157187	0.163562	Kcnn3	3	scl0002105.1_331-S	XM_147305.1
4210022	turquoise	0.383324	0.341123	Hist2h2bb	3	scl22867.1.51_23-S	NM_175666.1
5720010	turquoise	0.959305	0.935852	Serf2	4	scl0378702.3_30-S	NM_011354.1
6420050	turquoise	0.891255	0.909132	1700008B15Rik	4	scl075445.1_91-S	XM_485370
2810112	turquoise	0.908205	0.895883	Atp6v0b	4	scl23930.5.1_96-S	NM_033617.1
730735	turquoise	0.852435	0.827588	Bach	4	scl0002866.1_3-S	NM_133348.1
4210324	turquoise	0.800167	0.824729	Psmb2	4	scl24957.6.1_12-S	NM_011970.2
2600484	turquoise	0.831007	0.823807	Hpcal4	4	scl24997.7_361-S	NM_174998.1
5860524	turquoise	0.771478	0.766137	3110001D03Rik	4	scl24219.2.1_21-S	NM_025849.2
5340242	turquoise	0.776333	0.762785	Lsm10	4	scl0116748.2_296-S	NM_138721.1
5720347	turquoise	0.788999	0.745447	Tprgl	4	scl23453.4_99-S	NM_026388.1
5720253	turquoise	0.811087	0.744007	Prdx1	4	scl018477.6_2-S	NM_011034.2
2370373	turquoise	0.749079	0.734856	Magoh	4	scl0002678.1_34-S	NM_010760.1
5050068	turquoise	0.785039	0.714146	Magoh	4	scl25152.5.1_78-S	NM_010760.1
5900164	turquoise	0.780616	0.700142	Exosc10	4	scl0002780.1_2-S	NM_016699.1
840113	turquoise	0.65612	0.695052	Sec61b	4	scl066212.2_13-S	NM_024171
3990091	turquoise	0.712569	0.688309	Alg2	4	scl24346.2_118-S	NM_019998
1340039	turquoise	0.688832	0.671406	Ybx1	4	scl0022608.1_233-S	NM_011732.1
5700086	turquoise	0.72161	0.656829	Hint2	4	scl24398.4.1_27-S	XM_143732.2
780471	turquoise	0.704846	0.647758	AU040320	4	scl00100317.1_138-S	NM_133886.1
5050750	turquoise	0.619013	0.646149	Cdkn2c	4	scl23992.2.1_33-S	NM_007671.2
6900059	turquoise	0.718585	0.644592	BC003266	4	scl24944.2_480-S	NM_030252.1
3060441	turquoise	0.58928	0.6183	Ccdc23	4	scl25031.4.1_22-S	NM_024462.1
5390687	turquoise	0.650831	0.607571	C1qa	4	scl012259.1_23-S	NM_007572
540008	turquoise	0.636072	0.604339	2810055E05Rik	4	scl0002795.1_13-S	NM_153160.2
6450403	turquoise	0.623942	0.600791	Id3	4	scl015903.3_124-S	NM_008321.1
6660133	turquoise	0.604812	0.594545	Xpa	4	scl0022590.2_38-S	NM_011728.1
6660132	turquoise	0.619493	0.55715	Hdhd3	4	scl24262.3_152-S	NM_024257.1
1990170	turquoise	0.612804	0.555057	Pabpc4	4	scl0230721.14_14-S	NM_148917.1
6510161	turquoise	0.633405	0.554458	Mknk1	4	scl0002810.1_710-S	NM_021461
2630458	turquoise	0.595104	0.541481	Camta1	4	scl0002765.1_0-S	XM_355539.1
6860452	turquoise	0.505227	0.54127	Fabp3	4	scl014077.4_160-S	NM_010174.1
2900463	turquoise	0.583181	0.505788	2810432D09Rik	4	scl24416.3.1_12-S	NM_027278.1
360008	turquoise	0.590152	0.503168	Cort	4	scl23500.2.1_152-S	NM_007745.2
670707	turquoise	0.560521	0.492128	Eif4g3	4	scl0230861.11_53-S	NM_172703.1
4780025	turquoise	0.591936	0.458137	Nudc	4	scl018221.7_88-S	NM_010948.1
1850750	turquoise	0.413753	0.431613	Sh3bgrl3	4	scl23697.3.1_58-S	NM_080559.1
2470142	turquoise	0.459353	0.409744	Olfr301	4	scl24036.11_204-S	NM_028209.1
6040019	turquoise	0.428731	0.409459	Ebna1bp2	4	scl069072.8_1-S	NM_026932.2
4780113	turquoise	0.428496	0.397552	Sdhb	4	scl067680.5_8-S	NM_023374.3
6650520	turquoise	0.450726	0.374279	2810408P10Rik	4	scl00242747.1_237-S	NM_198619.1
1740092	turquoise	0.404796	0.370246	Rps20	4	scl0067427.2_328-S	NM_026147.3
1400176	turquoise	0.434881	0.37013	Bach	4	scl24656.12.1_25-S	NM_133348.1
6770687	turquoise	0.423726	0.359593	C8b	4	scl25188.13.1_0-S	NM_133882.1
3870372	turquoise	0.385429	0.359231	Chd7	4	scl25693.5.1_159-S	XM_149413.3
6450746	turquoise	0.351566	0.330538	1110017D15Rik	4	scl24421.8.1_15-S	XM_355478.1
3710019	turquoise	0.311502	0.294294	Tle1	4	scl24224.20.446_0-S	NM_011599.2
1190433	turquoise	0.24226	0.24841	Nphp4	4	scl24649.35.1_68-S	NM_153424.1
6040040	turquoise	0.343838	0.243537	Khdrbs1	4	scl020218.6_1-S	NM_011317.2
1190497	turquoise	0.755484	0.781009	1190007F08Rik	4	GI_85701593-S	NM_001033144.1
6590390	turquoise	0.676047	0.70912	Decr1	4	scl24532.13_158-S	NM_026172.3
520082	turquoise	0.627542	0.668888	Fusip1	4	scl0014105.1_218-S	NM_010178.1
6270164	turquoise	0.557566	0.547466	mmu-mir-101a	4	scl24062.2.1_17-S	XM_149469.3
450750	turquoise	0.494534	0.538521	BX784400.2	4	scl0004204.1_338-S	NM_009087.1
7100372	turquoise	0.939754	0.948507	Polr2j	5	scl27119.4.1_2-S	NM_011293.1
4810014	turquoise	0.899078	0.881418	Crmp1	5	scl27884.17.1_26-S	NM_007765.3
3450398	turquoise	0.829015	0.874191	Mrpl33	5	scl066845.4_127-S	NM_025796.1
7100672	turquoise	0.837641	0.859552	0910001L09Rik	5	scl27078.4.1_81-S	XM_132434.2
3830221	turquoise	0.851382	0.804693	Rps28	5	scl054127.2_67-S	NM_016844.1
2480070	turquoise	0.862152	0.80002	Nudt9	5	scl0074167.1_70-S	NM_028794.2
610181	turquoise	0.674169	0.709401	Grid2ip	5	scl0170935.20_282-S	NM_133355.1
2850600	turquoise	0.729772	0.707667	Nudt1	5	scl27052.5.1_64-S	NM_008637.1
1240438	turquoise	0.749436	0.686529	Rnf10	5	scl26162.14.72_6-S	NM_016698
70471	turquoise	0.637684	0.667874	Myl2	5	scl27267.9.1_12-S	NM_010861
670494	turquoise	0.631641	0.649999	Gtf3c2	5	scl0071752.2_61-S	NM_027901.1
580707	turquoise	0.708334	0.623819	Bri3	5	scl21206.2.1_228-S	NM_018772.1
2570358	turquoise	0.660872	0.620098	Tpst1	5	scl022021.6_75-S	NM_013837.1
1240446	turquoise	0.641924	0.6035	Nub1	5	scl28031.14_314-S	NM_016736.1
2970465	turquoise	0.564103	0.593184	Krtcap3	5	scl27956.4.5_26-S	NM_027221.1
4610082	turquoise	0.72646	0.570024	Eif2b1	5	scl26028.9.1_5-S	NM_145371.1
4670156	turquoise	0.608734	0.56878	Mrps17	5	scl066258.4_19-S	NM_025450.1
1570538	turquoise	0.63887	0.552896	Katnal1	5	scl25750.10.1_14-S	NM_153572.1
2030068	turquoise	0.666345	0.549802	Eif3b	5	scl27050.15.6_2-S	NM_133916.1
5910592	turquoise	0.563306	0.545604	Tomm7	5	scl066169.3_11-S	NM_025394
6100390	turquoise	0.642629	0.537453	Prkrip1	5	scl0066801.1_114-S	NM_025774.1
3610722	turquoise	0.576665	0.532621	Caln1	5	scl00140904.2_248-S	NM_021371.1
2120484	turquoise	0.58724	0.530259	1110007L15Rik	5	scl27066.10_346-S	NM_026269.1
6770097	turquoise	0.684418	0.524679	EG216818	5	gi_21070949_ref_NM_019639.2__151-S	XM_147315.1
6220047	turquoise	0.571669	0.522484	Atp5k	5	scl011958.2_29-S	NM_007507
2350403	turquoise	0.522447	0.52043	Crygn	5	scl26794.4.1_114-S	NM_153076
6550070	turquoise	0.522058	0.469052	Fbxo21	5	scl27314.13_303-S	NM_145564.2
5700440	turquoise	0.501159	0.457821	Evc2	5	scl27883.20.1_30-S	NM_145920
5360333	turquoise	0.448641	0.436835	Pomp	5	scl26959.5.1_79-S	NM_025624.1
5080154	turquoise	0.431475	0.416161	Cenpa	5	scl012615.5_26-S	NM_007681.1
1340494	turquoise	0.450505	0.414834	9130213B05Rik	5	scl00231440.1_287-S	NM_145562.1
6100438	turquoise	0.467262	0.413245	Aacs	5	scl27205.18_385-S	NM_030210.1
5810368	turquoise	0.479007	0.39706	Dpp6	5	scl0013483.2_164-S	NM_010075.1
5360500	turquoise	0.517139	0.392892	Galnt11	5	scl28023.13.1_30-S	NM_144908.1
2470750	turquoise	0.428763	0.38177	Gtf2i	5	scl25948.44_208-S	XM_289699.2
4920438	turquoise	0.318249	0.315206	Flt1	5	scl25760.31.1_106-S	NM_010228.2
1450239	turquoise	0.327008	0.313684	Cox6a1	5	scl0012861.1_173-S	NM_007748.2
6400164	turquoise	0.35023	0.308138	9130213B05Rik	5	scl27589.4_81-S	NM_145562.1
3170440	turquoise	0.315465	0.306913	Alox5ap	5	scl26949.8.1_14-S	NM_009663
5270619	turquoise	0.310407	0.296275	Pop5	5	scl0117109.5_26-S	NM_026398.2
2630706	turquoise	0.278263	0.284654	Atp5j2	5	scl057423.2_11-S	NM_020582.1
4610484	turquoise	0.289228	0.282468	Atpbd1c	5	scl0068080.2_0-S	NM_024216.1
3130121	turquoise	0.170875	0.151791	Rasgef1b	5	scl0320292.2_15-S	NM_181318.2
2900433	turquoise	0.818987	0.748351	Wsb2	5	scl0059043.2_22-S	NM_021539.3
4280593	turquoise	0.556577	0.57918	2810453I06Rik	5	scl0004153.1_52-S	NM_026050.1
2810746	turquoise	0.482776	0.421615	Wipi2	5	scl0074781.2_60-S	NM_178398.2
3610204	turquoise	0.390342	0.362033	Mmab	5	scl0077697.1_19-S	NM_029956.2
2570184	turquoise	0.911095	0.938332	1110001J03Rik	6	scl30187.2.1_182-S	NM_025363.2
1580377	turquoise	0.84098	0.875905	Clec2d	6	scl29467.5.1_148-S	NM_053109.1
5700458	turquoise	0.814934	0.821959	6720456B07Rik	6	scl29626.4_8-S	NM_133937.1
2340551	turquoise	0.813581	0.814514	Snrpg	6	scl068011.3_46-S	NM_026506.1
5420082	turquoise	0.848212	0.807726	Atp6v1f	6	scl066144.2_329-S	NM_025381
4010142	turquoise	0.75429	0.786958	Gng11	6	scl30429.2.1_68-S	NM_025331.2
1690164	turquoise	0.716739	0.745923	Olfr448	6	scl1727.1.1_48-S	NM_146273.1
4210577	turquoise	0.82015	0.738554	Slc25a26	6	scl067582.10_107-S	NM_026255.2
510725	turquoise	0.798125	0.717673	MGI:1889515	6	scl28314.7.1_50-S	NM_025564.1
840717	turquoise	0.6743	0.685511	Grcc9	6	scl29517.3_59-S	NM_013539.1
2060138	turquoise	0.729016	0.655227	Rpl3	6	scl027367.2_7-S	NM_013762
1570114	turquoise	0.743344	0.641245	Shfm1	6	scl29303.3.1_9-S	NM_009169.1
780164	turquoise	0.707315	0.63629	Lsm3	6	scl067678.4_130-S	NM_026309.1
540519	turquoise	0.628804	0.627184	Tapbpl	6	scl0001043.1_38-S	NM_145391.1
3840279	turquoise	0.641627	0.600216	Grcc10	6	scl014790.2_94-S	NM_013535.1
360270	turquoise	0.652287	0.596124	Copg	6	scl29780.26_164-S	NM_017477.1
1190139	turquoise	0.650808	0.584202	Vamp8	6	scl28865.3.1_49-S	NM_016794.2
1690093	turquoise	0.627891	0.574314	Jagn1	6	scl29632.2_358-S	NM_026365.1
1580164	turquoise	0.597	0.572846	Bola3	6	scl078653.2_11-S	NM_175277.2
4210114	turquoise	0.604977	0.559978	1810009M01Rik	6	scl29041.8.1_24-S	NM_023056.2
6520500	turquoise	0.598701	0.541361	Cml1	6	scl28759.2_148-S	NM_023160.1
1340133	turquoise	0.653853	0.536896	Ddx47	6	scl29434.9.1_30-S	NM_026360.1
1980040	turquoise	0.600101	0.527857	Ldhb	6	scl016832.2_30-S	NM_008492.2
7050056	turquoise	0.571695	0.519794	Cml4	6	scl068396.1_227-S	NM_023455.2
6370193	turquoise	0.60345	0.504606	Xpc	6	scl0022591.2_289-S	NM_009531.1
1090242	turquoise	0.62209	0.480737	Usp39	6	scl0001166.1_23-S	NM_138592.1
5720441	turquoise	0.549769	0.474013	Tmem111	6	scl28539.8_61-S	NM_175101.2
6900736	turquoise	0.453571	0.466367	Mgp	6	scl017313.2_5-S	NM_008597.2
1940204	turquoise	0.500611	0.461702	Tsen2	6	scl0381802.12_9-S	NM_199033.1
1050136	turquoise	0.514124	0.426929	Lrig1	6	scl016206.3_54-S	NM_008377.1
3520435	turquoise	0.477168	0.422617	Usp39	6	scl0001129.1_2-S	NM_138592.1
3170138	turquoise	0.482194	0.419641	Npy	6	scl30062.4.1_1-S	NM_023456.2
3850056	turquoise	0.390918	0.403148	Sema4f	6	scl28810.15.13_21-S	NM_011350
3780397	turquoise	0.422543	0.37792	Atp2b2	6	scl28534.23.1_70-S	NM_009723.1
3120131	turquoise	0.356102	0.376467	Ninj2	6	scl29571.4.1_35-S	NM_016718.1
5910020	turquoise	0.373023	0.366429	Gpr85	6	scl0001092.1_7-S	NM_145066.4
1770600	turquoise	0.375917	0.353732	Raf1	6	scl28523.18.1_12-S	NM_029780.1
5860064	turquoise	0.34545	0.348015	Tmem176a	6	scl066058.8_40-S	NM_025326.2
3940458	turquoise	0.420964	0.338668	Cops7a	6	scl026894.1_5-S	NM_012003.1
1690324	turquoise	0.326297	0.325888	Lrrtm1	6	scl29871.3.1_119-S	NM_028880.2
6510433	turquoise	0.296345	0.233345	Foxp1	6	scl00108655.1_10-S	NM_053202.1
2570398	turquoise	0.580252	0.555128		6	scl28735.6.1_187-S	XM_355795.1
3780148	turquoise	0.412357	0.403712	AC174597.2-2	6	scl0056304.1_278-S	NM_019633.1
3990593	turquoise	0.378699	0.374087		6	scl0020965.2_225-S	NM_013681.1
5340167	turquoise	0.311077	0.292872		6	scl28384.6_282-S	NM_009829.2
3710053	turquoise	0.881526	0.916282	Fxc1	7	scl014356.3_2-S	NM_019502.2
1190368	turquoise	0.853559	0.876706	Kif22	7	scl30660.11.1_1-S	NM_145588.1
2350603	turquoise	0.851061	0.867609	Hcst	7	scl0023900.2_111-S	NM_011827.1
4150546	turquoise	0.839561	0.847536	Supt5h	7	scl020924.2_9-S	NM_013676.1
1340471	turquoise	0.878451	0.842408	Mir16	7	scl30753.7.1_3-S	NM_019580.3
2970687	turquoise	0.902926	0.837113	Apba2	7	scl32576.12.9_19-S	NM_007461.1
6900041	turquoise	0.815805	0.829502	1810014F10Rik	7	scl069064.1_23-S	NM_026928.1
3830008	turquoise	0.864802	0.825506	Bax	7	scl31374.5.1_14-S	NM_007527.2
6040438	turquoise	0.809287	0.815981	Ndufa3	7	scl33146.4.49_0-S	NM_025348
6110341	turquoise	0.812232	0.810326	Mrps12	7	scl0024030.2_121-S	NM_011885.2
1450022	turquoise	0.759221	0.806178	Bola2	7	scl32057.1.564_6-S	NM_175103.2
130082	turquoise	0.798102	0.791706	Ap2a2	7	scl31879.23_1-S	NM_007459.2
2340358	turquoise	0.797802	0.777829	Ifitm3	7	scl30506.2_36-S	NM_025378.1
450068	turquoise	0.790515	0.775008	Tmem126b	7	scl31051.4.1_12-S	XM_133645.4
1500722	turquoise	0.738985	0.774781	Emp3	7	scl31356.7.1_27-S	NM_010129
3290577	turquoise	0.73704	0.769465	Tmem147	7	scl31512.7.1_16-S	NM_027215
6980154	turquoise	0.779408	0.766533	Psenen	7	scl066340.3_30-S	NM_025498.2
1170390	turquoise	0.736688	0.761019	Ifitm2	7	scl080876.2_10-S	NM_030694
2260671	turquoise	0.751557	0.759742	Mcee	7	scl32577.4.1_30-S	XM_133510.4
6770427	turquoise	0.720673	0.755	Cox7a1	7	scl0012865.1_86-S	NM_009944.2
4210195	turquoise	0.720561	0.752257	Vkorc1	7	scl000237.1_40-S	NM_178600.2
3840301	turquoise	0.798119	0.750078	Actn4	7	scl31568.26.194_22-S	NM_021895.2
5900066	turquoise	0.719148	0.742892	Apoc1	7	scl31674.3.1_6-S	NM_007469.2
450102	turquoise	0.761354	0.735267	Dnajb13	7	scl30983.9.1_23-S	NM_153527.2
6900239	turquoise	0.812311	0.726331	Sbsn	7	scl0073733.1_231-S	NM_172205
70717	turquoise	0.779982	0.722703	Trappc6a	7	scl067091.5_7-S	NM_025960.2
1570364	turquoise	0.778957	0.720158	Rps13	7	scl068052.3_30-S	NM_026533
2030435	turquoise	0.76181	0.719928	Rabac1	7	scl00015.1_21-S	NM_010261.1
2370364	turquoise	0.688745	0.715628	Vkorc1	7	scl30629.5.1_26-S	NM_178600.2
4050717	turquoise	0.711885	0.712304	Hbb-b2	7	scl0015129.1_300-S	NM_008220.2
4060400	turquoise	0.696508	0.711012	Polr2i	7	scl069920.4_5-S	XM_133304.4
1410309	turquoise	0.764491	0.70625	Smpd1	7	scl32240.5.1_5-S	NM_011421.1
3710440	turquoise	0.677945	0.705241	Cox6b1	7	scl00110323.1_173-S	NM_025628.1
4060369	turquoise	0.668375	0.70144	Olfr713	7	scl9369.1.1_297-S	NM_147034.1
4210707	turquoise	0.755011	0.700676	Mrps12	7	scl31573.3_3-S	NM_011885
2690072	turquoise	0.735351	0.700539	Prkcc	7	scl0018752.1_62-S	NM_011102.2
3440133	turquoise	0.758301	0.69948	Ethe1	7	scl32956.7.1_6-S	NM_023154.2
6020309	turquoise	0.807984	0.699248	Mgmt	7	scl0017314.1_97-S	NM_008598.1
4060575	turquoise	0.640799	0.69451	Dnhd1	7	scl00089.1_20-S	NM_019502.2
3120168	turquoise	0.738583	0.671373	Pafah1b3	7	scl31635.5.1_15-S	NM_008776.1
5900035	turquoise	0.662705	0.666956	1810020D17Rik	7	scl31031.8.1_28-S	NM_183251.2
4810044	turquoise	0.746933	0.658601	B930006L02Rik	7	scl00319604.2_16-S	NM_178764.2
2760114	turquoise	0.702924	0.649561	Iqck	7	scl30749.5_442-S	NM_022420.1
6100484	turquoise	0.702469	0.640864	Ntrk3	7	scl018213.1_5-S	NM_008746.4
130215	turquoise	0.613908	0.638385	Cox6a2	7	scl30620.3.1_5-S	NM_009943.1
6220408	turquoise	0.61842	0.638223	Apoc1	7	scl00021.1_10-S	NM_007469.2
6180438	turquoise	0.599394	0.637652	Cox6b1	7	scl0110323.3_24-S	NM_025628.1
1400239	turquoise	0.597439	0.629032	Fxyd1	7	scl31500.4_27-S	NM_052992.1
2120441	turquoise	0.611627	0.627952	Oscar	7	scl31835.5.1_93-S	NM_175632.2
2100632	turquoise	0.629625	0.624753	Rabac1	7	scl014470.4_28-S	NM_010261.1
1660059	turquoise	0.61015	0.620631	AY078069	7	scl32816.11.1_261-S	NM_172142.1
2230020	turquoise	0.675172	0.61266	Tyrobp	7	scl32817.6.1_8-S	NM_011662.2
5130026	turquoise	0.743925	0.612517	Isoc2b	7	scl31797.6.1_289-S	NM_026158.1
2260487	turquoise	0.660666	0.611842	4933427G17Rik	7	scl32112.9.4_161-S	XM_133717
6510075	turquoise	0.576026	0.59955	Ifitm1	7	scl068713.2_9-S	NM_026820
7040717	turquoise	0.60849	0.567238	Rpl37a	7	scl019981.2_48-S	NM_009084.2
4920358	turquoise	0.562106	0.56475	Gng8	7	scl33043.5.1_34-S	NM_010320.2
840242	turquoise	0.626447	0.564071	Homer2	7	scl026557.1_7-S	XM_133550.4
3940113	turquoise	0.646756	0.556111	Capns1	7	scl31535.10.6_2-S	NM_009795
3450601	turquoise	0.618757	0.545953	Htra1	7	scl31984.10.1_28-S	NM_019564.1
6130113	turquoise	0.596088	0.54434	Phca	7	scl0066190.1_159-S	NM_025408.1
580092	turquoise	0.61257	0.542006	Tacc2	7	scl31989.25.1_124-S	NM_206856.1
510300	turquoise	0.506218	0.541233	BC089491	7	scl31586.7.1_8-S	NM_175033.1
3870601	turquoise	0.582932	0.531593	Nsmce1	7	scl30702.10.1_59-S	NM_026330.2
1570039	turquoise	0.503237	0.521284	Emp3	7	scl00010.1_38-S	NM_010129.1
4590402	turquoise	0.465135	0.494176	Olfr575	7	scl8888.1.1_269-S	NM_147114.1
4060736	turquoise	0.461074	0.487695	Siglech	7	scl32610.6.1_5-S	NM_178706.2
1770100	turquoise	0.504427	0.469025	Mrgprg	7	scl0381974.1_329-S	NM_203492.1
3940706	turquoise	0.479722	0.461106	Ppp2r2d	7	scl31935.10_97-S	NM_026391.2
870114	turquoise	0.4897	0.454544	Ppp1r14a	7	scl32843.5.1_71-S	NM_026731.2
540408	turquoise	0.431964	0.453123	1190003J15Rik	7	scl31909.4.1_14-S	XM_133915.3
3130092	turquoise	0.527804	0.437268	Prkcb1	7	scl018751.17_49-S	NM_008855.1
4200181	turquoise	0.479014	0.437113	Snrp70	7	scl000125.1_16-S	NM_009224.2
1340364	turquoise	0.405988	0.423939	Usp29	7	scl33092.11_617-S	NM_021323.1
5570156	turquoise	0.446852	0.402297	Trim3	7	scl30884.8.1_32-S	NM_018880.1
5570520	turquoise	0.403915	0.393085	Trim3	7	scl0057776.1_221-S	NM_021324.3
3610373	turquoise	0.456301	0.380113	Crtc3	7	scl0269956.2_41-S	NM_173863.1
5360176	turquoise	0.35123	0.378494	Bcl2l12	7	scl000233.1_72-S	NM_029410.1
5420102	turquoise	0.361552	0.378446	1110032O16Rik	7	scl30665.8.1_14-S	XM_133813.4
4760187	turquoise	0.392151	0.372811	Ppp1r14a	7	scl00061.1_10-S	NM_026731.2
4070632	turquoise	0.356352	0.3725	Cyp2a5	7	scl00023.1_1-S	NM_007812.1
2360528	turquoise	0.347726	0.341547	Rps17	7	scl020068.3_1-S	NM_009092.2
3140341	turquoise	0.315513	0.31769	Cars	7	scl30453.23.6_9-S	NM_013742.2
4120403	turquoise	0.286959	0.280686	Rps11	7	scl027207.2_8-S	XM_133477.1
2630053	turquoise	0.28718	0.278906	Hif3a	7	scl053417.1_0-S	NM_016868.1
6110035	turquoise	0.240942	0.24914	Snrpd2	7	scl0107686.2_24-S	XM_133225.1
4070102	turquoise	0.210838	0.220171	E030019B06Rik	7	scl30529.6.1_113-S	XM_133957.3
4230369	turquoise	0.213065	0.219719	AI467606	7	scl32043.3_256-S	NM_178901.2
3310768	turquoise	0.181105	0.186137	Gdpd4	7	scl32341.18.1_329-S	NM_177696.2
3190037	turquoise	0.211938	0.151778	Coro1a	7	scl000112.1_18-S	NM_009898.2
6560129	turquoise	0.787509	0.774192	Fxyd1	7	GI_37577138-A	NM_052991.2
5720102	turquoise	0.661496	0.663408	Napa	7	scl33060.10_5-S	NM_025898.1
1230332	turquoise	0.681053	0.592722	Stard5	7	scl00170460.2_242-S	NM_023377.4
2030605	turquoise	0.516861	0.518178	Zfp36	7	GI_34787413-S	NM_011756.3
1190612	turquoise	0.509016	0.480357	AI452102	7	scl0330594.6_201-S	XM_287711.2
1580301	turquoise	0.346462	0.325344	Cd2bp2	7	scl30655.6_70-S	NM_027353.2
5420373	turquoise	0.92402	0.934666	Trappc2l	8	scl33220.5.1_30-S	NM_021502.1
6860286	turquoise	0.889389	0.876094	Mt2	8	scl33493.3.1_90-S	NM_008630.1
5910687	turquoise	0.83487	0.864553	Capn9	8	scl33183.19.1_15-S	NM_023709.2
6660372	turquoise	0.780108	0.817558	Nrn1l	8	scl33399.3.65_46-S	NM_175024.2
5570136	turquoise	0.8214	0.777579	Pcnxl2	8	scl000696.1_123-S	NM_175561.2
2060541	turquoise	0.693691	0.720371	Scrg1	8	scl33805.3.1_18-S	NM_009136.2
2810041	turquoise	0.816835	0.718007	Amfr	8	scl0023802.2_62-S	NM_011787.1
3520605	turquoise	0.671672	0.695702	Mrpl34	8	scl33701.2.1_102-S	NM_053162.1
3130021	turquoise	0.765322	0.67202	Glg1	8	scl0020340.2_254-S	NM_009149.1
6510358	turquoise	0.70841	0.667309	Eps15-rs	8	scl34655.25.1_28-S	NM_007944.1
1230273	turquoise	0.688367	0.651756	Mbtps1	8	scl34268.27.955_23-S	NM_019709.3
4070280	turquoise	0.693612	0.647785	Tubb3	8	scl022152.4_13-S	NM_023279.2
3850750	turquoise	0.598314	0.634949	Mcph1	8	scl0244329.11_45-S	NM_173189.2
3130356	turquoise	0.572441	0.611807	Mcph1	8	scl34025.12.1_4-S	NM_173189.2
6760487	turquoise	0.596802	0.601157	Bst2	8	scl34673.5.1_43-S	NM_198095.1
520164	turquoise	0.619004	0.586045	Smpd3	8	scl34375.12_133-S	NM_021491.2
7100519	turquoise	0.545797	0.561863	Tmem28	8	scl35118.3_474-S	NM_173446.1
4850152	turquoise	0.679187	0.545232	Mbtps1	8	scl000597.1_31-S	NM_019709.3
2690736	turquoise	0.507931	0.532866	Ank1	8	scl33987.4.1_0-S	NM_031158.1
60632	turquoise	0.575944	0.517186	1700054N08Rik	8	scl34189.5_72-S	XM_134542.2
2900520	turquoise	0.552164	0.502809	Acsl1	8	scl014081.20_10-S	NM_007981.2
4060239	turquoise	0.483525	0.486041	Galnt2	8	scl33186.17_230-S	NM_139272.2
670082	turquoise	0.503468	0.473073	Rad23a	8	scl000680.1_0-S	NM_009010.2
3800148	turquoise	0.505642	0.445096	Pcnxl2	8	scl0270109.1_6-S	NM_175561.2
2340184	turquoise	0.448441	0.444526	Ranbp10	8	scl34388.19_15-S	NM_145824.3
2970047	turquoise	0.42864	0.440192	Rad23a	8	scl33577.2_419-S	NM_183358.2
6590487	turquoise	0.507821	0.438757	Gnao1	8	scl000618.1_71-S	NM_010308
5340008	turquoise	0.434848	0.43213	Upf3a	8	scl000691.1_7-S	XM_356061.1
3990044	turquoise	0.52855	0.430814	Cdk10	8	scl000705.1_51-S	NM_194444.1
3440142	turquoise	0.453702	0.42784	BC004022	8	scl34521.8.1_20-S	XM_134557.1
1990338	turquoise	0.515758	0.425869	Use1	8	scl000645.1_1-S	NM_025917.1
1690242	turquoise	0.396425	0.385699	Tmem66	8	scl33916.7_57-S	NM_026432.2
5700184	turquoise	0.434266	0.377903	Nob1	8	scl34362.7_18-S	NM_026277.1
510195	turquoise	0.362336	0.371155	Clcn3	8	scl012725.2_29-S	NM_173876.1
130176	turquoise	0.413554	0.368656	Wwc2	8	scl052357.2_3-S	NM_133791.3
5080086	turquoise	0.396064	0.357716	2310066E14Rik	8	scl33409.21.1_6-S	NM_029386.2
2650348	turquoise	0.337679	0.33666	6720407G21Rik	8	scl000257.1_3-S	XM_133272.4
2680253	turquoise	0.281087	0.277373	Wwc2	8	scl0052357.1_307-S	NM_133791.3
730672	turquoise	0.307156	0.272943	Fa2h	8	scl0338521.2_75-S	NM_178086.2
5130136	turquoise	0.258134	0.253476	1110019N10Rik	8	scl068523.5_22-S	NM_026753.1
3830372	turquoise	0.250654	0.248815	Clcn3	8	scl0012725.1_238-S
2470706	turquoise	0.295877	0.236931	Rhou	8	scl33196.2.1635_134-S	NM_133955.1
2340088	turquoise	0.666823	0.546916	Cope	8	scl059042.1_5-S	NM_021538.1
2940373	turquoise	0.470858	0.439349	Lrrc29	8	scl00234684.2_208-S	NM_177449.2
3800446	turquoise	1	1	Anapc13	9	scl069010.2_129-S	NM_181394.1
5720082	turquoise	0.927198	0.951674	Deb1	9	scl026901.3_41-S	NM_026794.2
1570164	turquoise	0.869875	0.906443	Wdr51a	9	scl36514.13.4_62-S	XM_135092.3
4670594	turquoise	0.918492	0.897214	BC010787	9	scl0235043.1_144-S	NM_178577.3
2350719	turquoise	0.844138	0.869373	Fxyd2	9	scl37010.9.16_21-S	NM_052824.1
5390504	turquoise	0.910629	0.867741	4733401H18Rik	9	scl0066706.2_314-S	NM_023247.1
6940164	turquoise	0.814202	0.793186	2010110K16Rik	9	scl0067899.2_259-S	NM_026442.2
6900181	turquoise	0.879958	0.761771	Parp6	9	scl0003605.1_0-S	XM_134863.3
2940156	turquoise	0.787709	0.737916	Nckipsd	9	scl36455.12.1_30-S	NM_030729.1
6770053	turquoise	0.734483	0.737106	Icam4	9	scl37235.3.1_1-S	NM_023892.1
630204	turquoise	0.780587	0.729115	Sorl1	9	scl0020660.2_10-S	NM_011436
50577	turquoise	0.732689	0.724396	Rps27l	9	scl067941.3_4-S	NM_026467.1
1690577	turquoise	0.764985	0.711862	Cx3cr1	9	scl35213.3_207-S	NM_009987.2
5420167	turquoise	0.715023	0.699044	Pigyl	9	scl37205.3.1_21-S	NM_025457.1
1500138	turquoise	0.734953	0.696544	Srprb	9	scl020818.5_51-S	NM_009275.2
5900739	turquoise	0.700321	0.692453	Camkv	9	scl36485.10_349-S	NM_145621.1
2370092	turquoise	0.673233	0.671714	Bcl2a1b	9	scl0012045.1_114-S	NM_007534
6380338	turquoise	0.614089	0.652104	Lyzl4	9	scl35199.8.1_93-S	NM_026915.2
510110	turquoise	0.62581	0.64758	Commd4	9	scl35797.7.1_123-S	NM_025417.1
6450731	turquoise	0.766933	0.63034	Hnt	9	scl0235106.2_40-S	NM_172290.2
1050193	turquoise	0.790066	0.623363	Trf	9	scl022041.3_13-S	NM_133977.1
1500338	turquoise	0.743412	0.578023	Ryk	9	scl36548.17_86-S	NM_013649.2
2630725	turquoise	0.636632	0.568682	Fez1	9	scl37121.13.1_3-S	NM_183171.1
6200037	turquoise	0.553986	0.56479	Cmtm8	9	scl35270.3.1_8-S	NM_027294.1
2650441	turquoise	0.585087	0.554704	Gpr83	9	scl0014608.2_63-S	NM_010287.1
4810324	turquoise	0.635667	0.54649	Fez1	9	scl0003544.1_55-S	NM_183171.1
4780348	turquoise	0.514371	0.509772	BC010787	9	scl0003600.1_3-S	NM_178577.3
70500	turquoise	0.533909	0.478979	Pkm2	9	scl018746.1_82-S	NM_011099.2
1780152	turquoise	0.646421	0.475314	Scn3b	9	scl0003564.1_2102-S	NM_178227
5270242	turquoise	0.472735	0.449748	Rps27	9	scl057294.3_33-S	NM_027015.1
1690072	turquoise	0.547054	0.447886	Rbp1	9	scl36582.7.1_25-S	NM_011254.2
6760411	turquoise	0.445797	0.409015	Acsbg1	9	scl35836.16.1_27-S	NM_053178.1
2680687	turquoise	0.511107	0.380771	Tcta	9	scl00102791.2_289-S	NM_133986.1
4780601	turquoise	0.351392	0.375627	4921504K03Rik	9	scl35712.22.1_80-S	XM_134960.2
4050403	turquoise	0.34072	0.354718	Nicn1	9	scl36477.6_179-S	NM_025449.2
520538	turquoise	0.374108	0.346686	Exosc7	9	scl36296.9.19_70-S	XM_284543.2
6370114	turquoise	0.318052	0.312873	Srpr	9	scl0067398.1_126-S	NM_026130.1
1990441	turquoise	0.32491	0.311427	Edg8	9	scl36149.3_215-S	NM_053190.1
2970270	turquoise	0.294421	0.275259	Cspg4	9	scl36916.10.1_1-S	NM_139001.1
4280114	turquoise	0.860584	0.790254	Cox7a2	9	scl35560.5_28-S	NM_009945.2
7050154	turquoise	0.488711	0.483384	Wdr6	9	GI_31981423-S	NM_031392.2
4560114	turquoise	0.916897	0.960896	Cstb	10	scl38726.3.1_35-S	NM_007793.2
3170280	turquoise	0.740293	0.774229	Snrpf	10	scl0069878.1_40-S
5910167	turquoise	0.750229	0.747948	Tmbim4	10	scl38374.10.1_58-S	NM_026617.1
6660451	turquoise	0.681781	0.709229	Cd63	10	scl012512.6_24-S	NM_007653.1
130148	turquoise	0.670932	0.699713	Pcbd1	10	scl38875.4.1_6-S	NM_025273.1
4780053	turquoise	0.71112	0.690797	Nnp1	10	scl37770.12.7_11-S	NM_010925.1
1230161	turquoise	0.737609	0.677944	1700025K23Rik	10	scl38049.5.1_21-S	NM_183254.1
5860494	turquoise	0.691661	0.674664	Smarcb1	10	scl37807.8.1_23-S	NM_011418.1
1570603	turquoise	0.626504	0.658496	Ddo	10	scl0003814.1_106-S	NM_027442.3
3710332	turquoise	0.653629	0.658161	Mif	10	scl017319.2_13-S	XM_147409.1
2900348	turquoise	0.738652	0.638173	Polr2e	10	scl0003795.1_0-S	XM_282920.1
4120725	turquoise	0.713356	0.632247	Sec61g	10	scl020335.2_33-S	XM_122171.1
1820367	turquoise	0.578484	0.615478	Adat2	10	scl39143.6.1_8-S	NM_025748.2
2320136	turquoise	0.61076	0.567611	Sobp	10	scl00109205.1_28-S	NM_175407.2
2320332	turquoise	0.619747	0.554211	Lsm7	10	scl066094.3_4-S	NM_025349.1
5080600	turquoise	0.495738	0.533442	Cs	10	scl38284.14_73-S	NM_026444.2
730471	turquoise	0.574135	0.518014	Ppil6	10	scl073075.8_3-S
6130025	turquoise	0.481609	0.505984	Uqcr	10	scl066594.3_10-S	NM_025650.1
1030575	turquoise	0.540983	0.501333	Csrp2	10	scl38453.7.1_27-S	NM_007792.2
580064	turquoise	0.434721	0.46925	Magmas	10	scl0001814.1_15-S	NM_025571.1
380706	turquoise	0.404706	0.439555	Tac2	10	scl38312.8.1_1-S	NM_009312
5290520	turquoise	0.460513	0.423404	Gstt1	10	scl37811.6.1_5-S	NM_008185.2
4590398	turquoise	0.456046	0.398545	Ddt	10	scl37813.3.1_14-S	NM_010027.1
2370279	turquoise	0.441864	0.3879	Unc5b	10	scl0107449.1_138-S	NM_029770.1
1410079	turquoise	0.406172	0.387716	Lace1	10	scl38013.14_156-S	NM_145743.1
5570575	turquoise	0.40263	0.382497	Tpd52l1	10	scl38077.4.1_28-S	NM_009413.1
6860014	turquoise	0.37588	0.378245	Il20ra	10	scl39110.7.1_195-S	NM_172786.1
2760014	turquoise	0.383896	0.371616	Gpr182	10	scl011536.1_57-S	NM_007412.1
1850408	turquoise	0.349156	0.304221	Cirbp	10	scl012696.5_98-S	NM_007705.1
6200722	turquoise	0.258307	0.266951	Ndufa12	10	scl27164.1.1_66-S	NM_025551.1
5890324	turquoise	0.238027	0.241005	Grm1	10	scl38206.13_407-S	NM_016976.1
380181	turquoise	0.190855	0.184271	Ccdc59	10	scl052713.2_45-S	NM_025602.1
6620014	turquoise	0.920675	0.941708	Med31	11	scl39972.2.1_24-S	NM_026068.1
1090133	turquoise	0.897741	0.913667	Ccdc56	11	scl052469.1_143-S	NM_026618.1
7000315	turquoise	0.921526	0.894546	1810027O10Rik	11	scl41358.1_245-S	XM_109683.4
1090497	turquoise	0.875783	0.858323	Atox1	11	scl40204.6.1_30-S	NM_009720.2
3520452	turquoise	0.798614	0.83722	1110020P15Rik	11	scl40580.5.1_111-S	NM_197979.1
5290019	turquoise	0.786557	0.826002	Atp5g1	11	scl011951.2_99-S	NM_007506.2
1340152	turquoise	0.869036	0.815921	Gria1	11	scl41536.20_63-S	NM_008165.2
5270520	turquoise	0.78664	0.813374	Rangrf	11	scl057785.2_9-S	NM_021329.1
5220129	turquoise	0.774548	0.810302	H2afv	11	scl40538.6.1_45-S	XM_126043.3
2630088	turquoise	0.878063	0.807026	Higd1b	11	scl40852.4.1_7-S	NM_080846.1
3830070	turquoise	0.808529	0.800019	1810046J19Rik	11	scl39620.4_46-S	NM_025559.1
610079	turquoise	0.785787	0.790284	Abr	11	scl0109934.1_81-S	NM_198894.1
2190040	turquoise	0.828251	0.787578	Ube2o	11	scl0217342.1_24-S	XM_109923.4
450324	turquoise	0.77648	0.782891	Olfr464	11	scl39752.1.1_196-S	NM_146412.1
6370324	turquoise	0.76661	0.780146	Camkk1	11	scl41298.15_342-S	NM_018883.1
770014	turquoise	0.763671	0.770252	Nme1	11	scl018102.1_15-S	NM_008704.2
1990204	turquoise	0.803573	0.762186	Hist3h2bb	11	scl41509.1.1_222-S	NM_030082.1
4210632	turquoise	0.748033	0.748364	Itgae	11	scl41296.31.1_296-S	NM_008399.1
4070088	turquoise	0.704394	0.732625	1110014K08Rik	11	scl0319370.3_39-S	NM_176902.2
4280594	turquoise	0.694419	0.711588	Psmb3	11	scl026446.4_108-S	NM_011971.2
4060138	turquoise	0.676814	0.693921	Rpl38	11	scl40751.1_9-S	NM_023372.1
4920440	turquoise	0.740244	0.687667	Gria1	11	scl014799.15_1-S	NM_008165.2
1450286	turquoise	0.729323	0.680869	Gabarap	11	scl41351.4.1_17-S	NM_019749.3
2030441	turquoise	0.704028	0.669697	Gabarap	11	scl41380.4_370-S	NM_028336.1
6860037	turquoise	0.763883	0.663489	Ramp2	11	scl40890.2_6-S	NM_019444.1
1940097	turquoise	0.716059	0.660053	1110031B06Rik	11	scl40160.8.1_28-S	NM_144521.1
6840438	turquoise	0.717927	0.652037	0610007A15Rik	11	scl068385.4_14-S	NM_026708.1
5290097	turquoise	0.702718	0.641915	Neurod2	11	scl39623.2_265-S	NM_010895
450458	turquoise	0.789657	0.629837	Selm	11	scl41904.3_0-S	NM_053267.1
3840341	turquoise	0.621043	0.627755	BC017643	11	scl39206.7_318-S	NM_144832.1
6450441	turquoise	0.577482	0.620772	Zbtb4	11	scl075580.3_2-S	XM_126150.2
3610180	turquoise	0.661686	0.61967	Arl16	11	scl39237.2_0-S	NM_197995.1
2480167	turquoise	0.616138	0.618409	Gga3	11	scl00260302.2_98-S	NM_173048.1
5340022	turquoise	0.690835	0.611342	Mrps24	11	scl064660.1_30-S	NM_026080.1
3710132	turquoise	0.724501	0.60766	Ncor1	11	scl0020185.1_69-S	NM_011308.1
4070373	turquoise	0.61228	0.605995	Copz2	11	scl0001438.1_12-S	NM_019877.1
2070747	turquoise	0.725293	0.592729	Dph1	11	scl0116905.1_30-S	NM_144491
4590278	turquoise	0.631021	0.576796	Pcyt2	11	scl0001280.1_1-S	NM_024229.2
6860368	turquoise	0.739187	0.573185	Mettl2	11	scl40826.8.1_20-S	NM_172567.1
6200056	turquoise	0.643549	0.564084	Supt4h	11	scl020922.5_83-S	NM_009296.1
4540575	turquoise	0.634349	0.559106	0610009J22Rik	11	scl41892.7.15_25-S	NM_027859.1
2230577	turquoise	0.638903	0.55343	Ccdc117	11	scl00104479.1_248-S	NM_134033.1
2470707	turquoise	0.589825	0.551309	Eftud2	11	scl0001292.1_30-S	NM_011431.2
6550056	turquoise	0.571584	0.543178	Sqstm1	11	scl018412.1_16-S	NM_011018.1
6220736	turquoise	0.640468	0.543017	AA536749	11	scl0001506.1_275-S	NM_012027.1
4780010	turquoise	0.536135	0.539614	4933439C20Rik	11	scl0001464.1_61-S	AK005333.1
4480131	turquoise	0.580003	0.532984	0610010K14Rik	11	scl0104457.3_1-S	NM_026757.1
3290440	turquoise	0.54741	0.530659	Wipi1	11	scl39392.13.1_3-S	NM_145940.1
4560091	turquoise	0.542803	0.528029	Syngr2	11	scl020973.4_189-S	NM_009304.1
6180338	turquoise	0.652001	0.52638	Rmnd5b	11	scl40257.8.9_25-S	NM_025346.1
2260075	turquoise	0.556235	0.525222	Mrpl55	11	scl41504.3.1_1-S	NM_026035.1
6290739	turquoise	0.538616	0.517111	Krt12	11	scl00268482.1_212-S	NM_010661.1
2630092	turquoise	0.560364	0.494819	Pcyt2	11	scl39229.10.14_5-S	NM_024229.2
6220707	turquoise	0.538583	0.491922	Coasy	11	scl071743.9_29-S	NM_027896.1
4850435	turquoise	0.535813	0.456736	Rpl23	11	scl065019.1_21-S	NM_022891.1
1190050	turquoise	0.464422	0.452552	1700023F06Rik	11	scl39486.4.1_56-S	XM_126649.3
6900056	turquoise	0.447938	0.448996	Lrrc59	11	scl41025.7_232-S	NM_133807.1
1660685	turquoise	0.438872	0.448096	Rnf135	11	scl0001435.1_11-S	NM_028019.1
4060112	turquoise	0.452678	0.4478	Krt12	11	scl39598.8.1_81-S	NM_010661
5080594	turquoise	0.485196	0.443909	Llgl2	11	scl40719.31.1_148-S	NM_145438.1
360095	turquoise	0.422849	0.441854	Olfr1394	11	scl14141.1.1_218-S	NM_146276.1
4590184	turquoise	0.465342	0.433122	Gosr2	11	scl0001446.1_126-S	NM_019650.2
2450037	turquoise	0.520379	0.432977	Rundc1	11	scl40882.5_302-S	NM_172566.1
2630368	turquoise	0.438902	0.428828	Rtn4rl1	11	scl41270.2_525-S	NM_177708.3
360672	turquoise	0.400044	0.423226	Dhx40	11	scl39775.19.1_132-S	NM_026191.1
3710736	turquoise	0.451986	0.417878	Nptx1	11	scl39254.5_649-S	NM_008730.1
520463	turquoise	0.492312	0.417602	Pttg1	11	scl40322.5_155-S	NM_013917.1
2190672	turquoise	0.402325	0.414291	Nme2	11	scl018103.3_14-S	NM_008705.3
5080056	turquoise	0.374763	0.397579	Odf4	11	scl40049.5.1_114-S	NM_145746
2470017	turquoise	0.398117	0.387284	4121402D02Rik	11	scl0074026.1_154-S	NM_028722.1
3830731	turquoise	0.433072	0.372933	AU040829	11	scl40078.22.435_203-S	NM_175003.2
360435	turquoise	0.376335	0.366988	Hba-a1	11	scl015122.2_7-S	NM_008218.1
2690711	turquoise	0.38738	0.350718	Psmb6	11	scl019175.6_47-S	NM_008946
1740450	turquoise	0.407904	0.343519	Rnasek	11	scl052898.2_0-S	NM_173742.1
4610463	turquoise	0.352824	0.341119	39692	11	scl41564.10_42-S	NM_033144.1
5570193	turquoise	0.356799	0.330797	Map2k3	11	scl41471.12_104-S	NM_008928.1
5720681	turquoise	0.343267	0.318684	Sox9	11	scl40760.4_18-S	NM_011448
6450592	turquoise	0.286854	0.297954	Hoxb2	11	scl0103889.1_67-S	NM_134032.1
2630072	turquoise	0.303316	0.286007	4933428G20Rik	11	scl0058996.1_51-S	NM_021493.1
6290086	turquoise	0.338275	0.274572	Rfng	11	scl0019719.2_122-S	NM_009053.1
540131	turquoise	0.256243	0.259303	Hoxb4	11	scl40985.2.1_86-S	NM_010459
7000592	turquoise	0.241167	0.22903	Ccl12	11	scl41157.3.1_54-S	NM_011331
540176	turquoise	0.208208	0.194961	Gngt2	11	scl41002.6.1_5-S	NM_023121.1
3800102	turquoise	0.139418	0.144916	Cbr2	11	scl39222.8.1_55-S	NM_007621.1
2680364	turquoise	0.698832	0.729345	Tmem107	11	GI_21539608-A	NM_025838.1
6040494	turquoise	0.856838	0.892031	Nudt14	12	scl42012.5.1_30-S	NM_025399.1
4590377	turquoise	0.84279	0.845168	Crip1	12	scl012925.2_22-S	NM_007763
1770156	turquoise	0.866528	0.804049	Erh	12	scl019068.1_323-S	NM_007951.1
6450603	turquoise	0.7073	0.729584	Immp2l	12	scl43245.1.1_35-S	NM_053122.2
4760725	turquoise	0.823982	0.701512	Ttc7b	12	scl42149.21_128-S	XM_127105.4
1230309	turquoise	0.709402	0.69253	2010107E04Rik	12	scl070257.1_12-S	NM_027360.1
6370452	turquoise	0.649074	0.635974	Fcf1	12	scl073736.7_23-S	XM_177016.2
3130593	turquoise	0.57089	0.595053	Prkar2b	12	scl0019088.2_125-S	NM_011158.2
4010136	turquoise	0.680565	0.589548	Rbj	12	scl0217378.12_30-S	NM_153082.1
2680546	turquoise	0.602333	0.584766	1810035L17Rik	12	scl00380773.1_71-S	XM_354684.1
1240685	turquoise	0.661212	0.581606	0610007P14Rik	12	scl058520.1_161-S	NM_021446
5690647	turquoise	0.656336	0.570246	Traf3	12	scl42756.16.1_0-S	NM_011632.1
940079	turquoise	0.622058	0.558807	Bzw2	12	scl42528.12.1_19-S	NM_025840.2
3940064	turquoise	0.601436	0.550911	Siva	12	scl42728.4.1_1-S	NM_013929
3610438	turquoise	0.584196	0.511844	Ncoa1	12	scl0017977.2_208-S	NM_010881.1
5900113	turquoise	0.477123	0.502839	4933426M11Rik	12	scl43022.7_1-S	NM_178682.3
2900170	turquoise	0.460021	0.494205	Iah1	12	scl067732.2_80-S	NM_026347
4010605	turquoise	0.432969	0.451186	Ppp1r13b	12	scl021981.1_87-S	NM_011625.1
5270402	turquoise	0.502926	0.434912	4930573I19Rik	12	scl42761.20_481-S	XM_127142.5
6940139	turquoise	0.45349	0.41562	1700019E19Rik	12	scl42950.10.1_98-S	NM_029601.1
7000451	turquoise	0.418467	0.389667	Gstz1	12	scl42938.12_138-S	NM_010363.2
3830458	turquoise	0.407403	0.38102	1700086L19Rik	12	scl43092.8.1_221-S	XM_358420.1
2030520	turquoise	0.371683	0.36476	Ahsa1	12	scl42936.6.9_32-S	NM_146036.1
450092	turquoise	0.38557	0.353157	Laptm4a	12	scl43398.10.1_4-S	NM_008640.1
6220609	turquoise	0.375754	0.342711	Wdr21	12	scl42999.15.1_85-S	NM_030246.1
1090278	turquoise	0.330355	0.338729	Pbef1	12	scl0002359.1_0-S	NM_021524.1
4060576	turquoise	0.297378	0.306144	Sp8	12	scl42680.3_402-S	NM_177082.3
2340093	turquoise	0.297989	0.28979	Ifi27	12	scl0076933.2_252-S	NM_029803.1
4150452	turquoise	0.726287	0.649364	Rtn1	12	scl00104001.2_121-S	NM_153457.4
540397	turquoise	0.50178	0.507083	Kns2	12	scl0016593.2_91-S	NM_008450.1
6250095	turquoise	0.52125	0.484241	Kns2	12	scl0002405.1_260-S	NM_008450.1
380239	turquoise	0.255003	0.271935	Cfl2	12	scl0002404.1_3-S	NM_007688.1
6040670	turquoise	0.910978	0.935475	Higd2a	13	scl44752.2.1_30-S	NM_025933.1
4060348	turquoise	0.792185	0.785014	OTTMUSG00000000446	13	scl0319159.1_95-S	NM_178210.1
3940193	turquoise	0.75687	0.779896	Tmem14c	13	scl066154.6_169-S	NM_025387.1
6860541	turquoise	0.748178	0.745133	3110006E14Rik	13	scl43779.2_74-S	XM_127466.4
6980538	turquoise	0.768642	0.735991	Cplx2	13	scl012890.1_4-S	NM_009946.1
5050239	turquoise	0.656828	0.700108	Hist1h2ah	13	scl0319170.1_323-S	NM_178184.1
430072	turquoise	0.630357	0.664139	Hist1h2af	13	scl0319173.1_323-S	NM_175661.1
5550037	turquoise	0.694918	0.654802	Cltb	13	scl43941.6_46-S	NM_028870.1
6980075	turquoise	0.738673	0.644049	Serf1	13	scl0020365.1_201-S	NM_011353.1
5910692	turquoise	0.635384	0.643755	Rnf44	13	scl0105239.1_62-S	NM_134064.1
1940600	turquoise	0.61524	0.621813	OTTMUSG00000000446	13	scl0326619.1_58-S	NM_178192
3360039	turquoise	0.636457	0.6076	Sfxn1	13	scl014057.6_27-S	NM_027324.2
2480093	turquoise	0.521616	0.576635	Hist1h2ah	13	scl00319171.1_322-S	NM_178185.1
4540039	turquoise	0.519961	0.57105	Hist1h2ah	13	scl0319191.1_321-S	NM_178182
3520471	turquoise	0.59677	0.556731	Glrx	13	scl093692.3_322-S	NM_053108
2570019	turquoise	0.580453	0.507512	Zmynd11	13	scl0003731.1_439-S	NM_144516.1
4060446	turquoise	0.512337	0.4964	OTTMUSG00000000446	13	scl0069386.2_29-S	NM_153173.1
2650204	turquoise	0.543293	0.463357	Epdr1	13	scl44249.4_7-S	NM_134065.2
4810348	turquoise	0.545518	0.45636	Enc1	13	scl44485.3_91-S	NM_007930.3
5890438	turquoise	0.507467	0.443446	Pols	13	scl0210106.1_119-S	NM_198600.1
6510093	turquoise	0.441831	0.433409	Psma2	13	scl019166.8_87-S	NM_008944.1
4570735	turquoise	0.436157	0.422954	OTTMUSG00000000446	13	scl0319160.1_25-S	NM_178211.1
7000114	turquoise	0.455496	0.415279	Stard3nl	13	scl44251.7.1_3-S	NM_024270.1
6660687	turquoise	0.414844	0.399076	Cartpt	13	scl43607.3.1_1-S	NM_013732.3
730754	turquoise	0.392428	0.377852	Arid4b	13	scl45056.23_630-S	NM_198122.1
3710333	turquoise	0.316732	0.347416	Hist1h2ah	13	scl0319168.1_1-S	NM_175659.1
2190450	turquoise	0.378499	0.346844	OTTMUSG00000000446	13	scl00319158.2_61-S	NM_175656.1
2850433	turquoise	0.266814	0.230092	Scgn	13	scl44199.12.1_17-S	NM_145399.1
5570010	turquoise	0.168312	0.179907	Dapk1	13	scl0069635.2_263-S	NM_029653.1
110706	turquoise	0.849282	0.891931	Chchd1	14	scl46593.3.1_27-S	NM_025366.1
1170273	turquoise	0.883746	0.862225	Ebpl	14	scl068177.1_35-S	NM_026598.1
430239	turquoise	0.794474	0.843868	Dad1	14	scl0013135.2_58-S	NM_010015.1
3120711	turquoise	0.782507	0.817093	Snhg8	14	scl066487.1_1-S	XM_354800.1
3440438	turquoise	0.875682	0.772757	Elp3	14	scl45413.15_171-S	NM_028811.1
2340017	turquoise	0.747166	0.772007	Gzmn	14	scl45512.6.1_7-S	NM_153052.1
6130390	turquoise	0.740188	0.748168	Cmtm5	14	scl46294.4.1_0-S	NM_026066.1
2760180	turquoise	0.706824	0.680521	Prmt5	14	scl0027374.2_29-S	NM_013768.1
2350722	turquoise	0.641554	0.63829	Nedd8	14	scl45531.6.1_0-S	NM_008683
6450026	turquoise	0.721012	0.618091	Fbxo34	14	scl078938.5_60-S	NM_030236.1
2510390	turquoise	0.535686	0.576369	Mrps16	14	scl066242.2_14-S	NM_025440.1
6180088	turquoise	0.60206	0.572589	BC055107	14	scl45912.6_183-S	NM_183187.2
4920097	turquoise	0.571995	0.550401	Cldn10b	14	scl000293.1_16-S	NM_021386
6380309	turquoise	0.49575	0.522197	Mustn1	14	scl46503.3.1_8-S	NM_181390.1
630097	turquoise	0.490946	0.483937	Camk2g	14	scl45839.23_390-S	NM_178597.2
5860739	turquoise	0.462706	0.470285	Esd	14	scl013885.9_29-S	NM_016903
6590292	turquoise	0.426163	0.42973	Slitrk5	14	scl45992.1.277_250-S	NM_029273.1
5910301	turquoise	0.453384	0.420163	Lgi3	14	scl46124.8.1_10-S	NM_145219.2
60563	turquoise	0.44935	0.408912	Myl6	14	scl017904.3_16-S	NM_010860
6650471	turquoise	0.497616	0.403968	Tpm3	14	scl0001950.1_6-S	NM_022314
6980707	turquoise	0.406934	0.386211	Sec24c	14	scl46590.24_108-S	NM_172596.1
2230390	turquoise	0.196029	0.196109	Gng2	14	scl0014702.1_273-S	NM_010315.2
5360735	turquoise	0.709003	0.705879	Fhit	14	scl45906.4.1_41-S	NM_010210.1
630717	turquoise	0.525077	0.546349	Abhd6	14	scl46642.13_541-S	NM_025341.2
1400161	turquoise	0.888347	0.888926	2310016M24Rik	15	scl47524.3.1_1-S	NM_183256.1
840068	turquoise	0.785254	0.846831	Atp5g2	15	scl067942.2_64-S	NM_026468.1
6450193	turquoise	0.881052	0.844378	Lgals1	15	scl47757.5.8_11-S	NM_008495.1
3390452	turquoise	0.770633	0.775948	Tspo	15	scl47677.6.2_17-S	NM_009775.2
*2690519	turquoise	0.762472	0.751773	Phf5a	15	scl46929.4_12-S	NM_026737.1
2810463	turquoise	0.751462	0.742041	Cyhr1	15	scl0002484.1_551-S	NM_180962.1
2850347	turquoise	0.726637	0.723777	Csnk1e	15	scl0027373.2_39-S	NM_013767.3
2120010	turquoise	0.80068	0.721353	Rbx1	15	scl056438.5_27-S	NM_019712.2
3830022	turquoise	0.702383	0.68563	37865	15	scl0024050.1_59-S	NM_011889.1
4280301	turquoise	0.693466	0.676098	Nell2	15	scl0054003.1_330-S	NM_016743.1
5570450	turquoise	0.609923	0.636228	Pvalb	15	scl46996.5.2_2-S	NM_013645.2
1690433	turquoise	0.619127	0.597298	Npal2	15	scl00223473.2_241-S	NM_145469.1
4730072	turquoise	0.58129	0.594442	Il2rb	15	scl46990.11.1_92-S	NM_008368.3
5080082	turquoise	0.600302	0.586901	Polr2f	15	scl47751.3.4_1-S	XM_128110.3
6200110	turquoise	0.56776	0.568875	Sema5a	15	scl48017.27.8_120-S	NM_009154.1
870041	turquoise	0.704864	0.556213	Eif3eip	15	scl47754.11.388_4-S	NM_145139.1
1850538	turquoise	0.597525	0.555112	Dgat1	15	scl47041.10.1_18-S	NM_010046.2
5670184	turquoise	0.611643	0.54259	Creld2	15	scl47631.9.1_4-S	NM_029720.1
2120154	turquoise	0.61534	0.519894	Khdrbs3	15	scl47844.7.1_12-S	NM_010158.1
5270053	turquoise	0.519516	0.483681	Letmd1	15	scl47504.5_20-S	NM_134093.1
6220050	turquoise	0.443597	0.47709	Hoxc8	15	scl0015426.2_85-S	NM_010466.1
6550279	turquoise	0.451053	0.476747	Cdc42ep1	15	scl47764.3_554-S	NM_027219.1
2370446	turquoise	0.512475	0.459593	Rpl39	15	scl067248.2_33-S	NM_026055.1
3870400	turquoise	0.521838	0.449182	Polr2k	15	scl017749.3_11-S	NM_023127
2650180	turquoise	0.461603	0.428656	Pabpc1	15	scl0018458.1_6-S	NM_008774.2
4120324	turquoise	0.472225	0.426465	Myg1	15	scl0002486.1_42-S	NM_021713.1
4070725	turquoise	0.400316	0.426276	Krt6b	15	scl0016688.1_300-S	NM_010669.1
*6020324	turquoise	0.500012	0.416073	Nol12	15	scl0002568.1_14-S	NM_133800.2
2480242	turquoise	0.38586	0.398616	1500032L24Rik	15	scl069029.1_30-S	XM_193800.2
5390609	turquoise	0.408457	0.380719	Pop1	15	scl0067724.2_137-S	NM_152894.1
1400020	turquoise	0.427674	0.378244	Cox6c	15	scl012864.3_58-S	NM_053071.1
2340725	turquoise	0.365659	0.335177	Nell2	15	scl054003.2_7-S	NM_016743.1
3940035	turquoise	0.312705	0.313293	Cbx7	15	scl052609.1_148-S	NM_144811.2
*1990446	turquoise	0.203798	0.203405	Ly6c1	15	scl47073.5.231_36-S	NM_010741
510736	turquoise	0.189312	0.195397	Aqp6	15	scl47527.2.1_14-S	NM_175087.2
6110605	turquoise	0.188072	0.184164	Ly6a	15	scl47072.5_281-S	NM_010738.2
2850452	turquoise	0.486106	0.4279	Prr13	15	scl066151.5_253-S	NM_025385.2
5910113	turquoise	0.467805	0.420859	Coq5	15	scl052064.7_271-S	NM_026504.1
2630047	turquoise	0.298462	0.315754	9130401M01Rik	15	scl0075758.1_149-S	NM_029418.2
1770025	turquoise	0.876163	0.860248	Dgkg	16	scl00110197.2_147-S	NM_138650.1
2650647	turquoise	0.806692	0.788438	Alg3	16	scl48662.9.1_15-S	NM_145939
510577	turquoise	0.755625	0.759853	Comt	16	scl0012846.1_253-S	XM_147265.1
5700092	turquoise	0.79463	0.736421	Comt	16	scl48681.7.1_1-S	XM_147265.1
2370390	turquoise	0.688014	0.694089	A2bp1	16	scl0268859.12_21-S	NM_021477
1570390	turquoise	0.736197	0.689385	Tnk2	16	scl49233.13.1_32-S	NM_016788
2680435	turquoise	0.75856	0.68604	2010319C14Rik	16	scl48556.8.1_18-S	NM_024464.2
2640438	turquoise	0.636279	0.659674	Sema5b	16	scl49191.18.1_6-S	XM_147227.1
840035	turquoise	0.756323	0.644237	Bfar	16	scl067118.7_5-S	XM_148088.1
5220446	turquoise	0.629947	0.633202	P2rxl1	16	scl018440.12_6-S	NM_011028.1
2450731	turquoise	0.601127	0.633113	Dscam	16	scl0013508.1_59-S	NM_031174.2
2640577	turquoise	0.636578	0.628492	Itsn1	16	scl016443.4_14-S	NM_010587.1
730139	turquoise	0.6127	0.614328	Socs1	16	scl0012703.2_226-S	NM_009896.1
6900400	turquoise	0.711237	0.612469	Eif2b5	16	scl49343.16.24_43-S	NM_172265.1
430315	turquoise	0.719515	0.607914	Eif2b5	16	scl0001864.1_38-S	NM_172265.1
2340739	turquoise	0.627173	0.589454	N6amt1	16	scl48912.5_69-S	NM_026366.1
940138	turquoise	0.632934	0.54843	Lsg1	16	scl48576.14.1_37-S	NM_178069.2
3440593	turquoise	0.490808	0.528544	Ntan1	16	scl49405.9.1_2-S	NM_010946.2
3800390	turquoise	0.565996	0.527285	1810009K13Rik	16	scl066275.3_306-S	NM_025462.1
5890070	turquoise	0.482055	0.484417	Sod1	16	scl020655.4_35-S	NM_011434.1
7100010	turquoise	0.496735	0.471853	Sidt1	16	scl48454.28.1_30-S	NM_198034
5890242	turquoise	0.51061	0.457432	Polr2h	16	scl0245841.4_4-S	NM_145632
2120253	turquoise	0.442383	0.449817	Cbr1	16	scl48855.3.1_17-S	NM_007620.1
7100364	turquoise	0.498028	0.444139	Klhl22	16	scl00224023.1_141-S	NM_145479
3840129	turquoise	0.588152	0.438626	Parn	16	scl48742.24.1_21-S	XM_148364.1
4010731	turquoise	0.438094	0.408384	Car15	16	scl013356.3_25-S	XM_148524.1
3830390	turquoise	0.453709	0.396996	Tmem50b	16	scl0077975.2_18-S	NM_030018.2
4150168	turquoise	0.382848	0.393213	Dnajb11	16	scl49316.10.1_12-S	XM_148071.1
1500288	turquoise	0.448683	0.389223	Ifngr2	16	scl015980.8_163-S	NM_008338.2
5690168	turquoise	0.367948	0.376079	Adcy9	16	scl48812.11_88-S	NM_009624.1
5690594	turquoise	0.402498	0.320306	Ndufb4	16	scl0068194.2_330-S	NM_026610.1
7040050	turquoise	0.313672	0.299979	Crebbp	16	scl012914.3_26-S	XM_148699.3
670377	turquoise	0.261418	0.249735	1700021K19Rik	16	scl48541.22_313-S	NM_172615.1
5340739	turquoise	0.938425	0.974635	Znrd1	17	scl49941.4.1_39-S	NM_023162.3
5420372	turquoise	0.906702	0.928277	Lst1	17	scl016988.2_22-S	XM_359281.1
4610017	turquoise	0.917801	0.920206	Snrpc	17	scl020630.5_16-S	NM_011432.1
2370168	turquoise	0.827861	0.877507	Mrpl14	17	scl50686.4.1_41-S	NM_026732.2
1340400	turquoise	0.8961	0.875606	Tceb2	17	scl50229.6.1_24-S	NM_026305.1
3520133	turquoise	0.910074	0.871091	Cuta	17	scl50143.3.1_18-S	NM_026307.2
5690050	turquoise	0.882962	0.860686	Pigf	17	scl49529.6.1_149-S	NM_008838.1
2060279	turquoise	0.862112	0.858281	Ppp2r1a	17	scl051792.12_26-S	NM_016891.2
3170520	turquoise	0.835367	0.847279	Slc22a7	17	scl49869.7.1_26-S	NM_144856.1
3870446	turquoise	0.890117	0.838067	2310039H08Rik	17	scl50670.2.184_270-S	NM_025966.2
5290731	turquoise	0.836378	0.819599	Mapk14	17	scl50915.17_55-S	NM_011951
1170068	turquoise	0.893657	0.808245	BC008155	17	scl50160.5.1_23-S	NM_145410.1
1450082	turquoise	0.870102	0.801002	Tceb2	17	scl0067673.1_322-S	NM_026305.1
520047	turquoise	0.887163	0.796194	2310045B01Rik	17	scl50581.4.1_28-S	NM_025538.1
840204	turquoise	0.768113	0.790569	Tceb2	17	scl067673.2_0-S	NM_026305.1
2570722	turquoise	0.810398	0.782605	Gng13	17	scl50974.4.1_30-S	NM_022422.3
5270403	turquoise	0.842532	0.781871	Sepx1	17	scl51004.4_55-S	NM_013759.1
4850026	turquoise	0.739318	0.769113	1500032D16Rik	17	scl50873.6.1_76-S	NM_030087.1
4150519	turquoise	0.764536	0.758278	H2-Ke2	17	scl50037.4.1_5-S	NM_010385
5900722	turquoise	0.724584	0.742199	Ndufa7	17	scl066416.3_80-S	NM_023202.2
3840066	turquoise	0.822221	0.739659	2410015M20Rik	17	scl0224904.1_72-S	NM_153152.2
2510025	turquoise	0.805252	0.730995	Dpy30	17	scl0066310.1_231-S	NM_024428.2
5910181	turquoise	0.780893	0.719943	Fez2	17	scl49610.9.216_11-S	NM_199448.1
520068	turquoise	0.75175	0.708204	Nrm	17	scl50767.4_663-S	NM_134122.1
2450025	turquoise	0.824457	0.702996	Btbd9	17	scl50089.9.1_2-S	NM_172618.1
5860288	turquoise	0.823515	0.700099	1700024K14Rik	17	scl0078785.2_44-S	NM_030179.2
1660112	turquoise	0.731006	0.693452	Mapk8ip3	17	scl030957.1_28-S	NM_013931.1
6940176	turquoise	0.651531	0.689383	Prickle4	17	scl0066119.2_58-S	NM_025365.2
3140053	turquoise	0.667156	0.680314	Pacrg	17	scl50311.6.1_173-S	XM_128418.1
6760053	turquoise	0.711848	0.678692	Atp6v0e	17	scl50948.6.850_26-S	NM_025272.1
3360152	turquoise	0.774627	0.648195	Flywch2	17	scl50230.5.1_81-S	NM_029798.1
2630451	turquoise	0.655444	0.641977	4930546H06Rik	17	scl075202.4_27-S	XM_283398.1
1660440	turquoise	0.666782	0.638262	Nme3	17	scl50997.3.1_2-S	NM_019730.1
5860021	turquoise	0.679084	0.622406	Ier3	17	scl50762.2_0-S	NM_133662.1
3780333	turquoise	0.55703	0.616633	Ndufa11	17	scl069875.2_16-S	XM_128696.1
4810253	turquoise	0.58199	0.606794	Tnfrsf12a	17	scl50235.5.1_57-S	NM_013749.1
5340300	turquoise	0.598326	0.604431	Ebi3	17	scl50608.5.1_156-S	NM_015766.1
2970095	turquoise	0.631586	0.576251	Clcn7	17	scl50992.26_310-S	NM_011930.2
840373	turquoise	0.542746	0.56047	Cldn9	17	scl7923.1.1_249-S	NM_020293.1
3780278	turquoise	0.60641	0.556367	Stk19	17	scl50011.20.1_22-S	NM_021337.1
4590138	turquoise	0.518139	0.524656	Lpin2	17	scl0064898.2_148-S	NM_022882.2
2680088	turquoise	0.577832	0.524036	Brd4	17	scl057261.4_30-S	NM_020508.2
2370706	turquoise	0.520944	0.469696	Rpl35a	17	scl057808.2_82-S	NM_021338.2
520129	turquoise	0.497968	0.446246	Mylc2b	17	scl0001718.1_14-S	NM_023402.1
2230594	turquoise	0.486686	0.444185	Bnip1	17	scl50947.7.155_43-S	NM_172149
360093	turquoise	0.500692	0.440487	Gtf2f1	17	scl098053.3_1-S	NM_133801.1
2350129	turquoise	0.480942	0.410467	2900073G15Rik	17	scl0001687.1_10-S	NM_023402
3940037	turquoise	0.36556	0.379654	2900010M23Rik	17	scl067267.4_0-S	NM_026063.1
3610072	turquoise	0.350757	0.343343	Ppp1r11	17	scl0076497.2_72-S	NM_029632.1
1090746	turquoise	0.363789	0.330614	Rrp1b	17	scl072462.6_25-S	NM_028244.1
3440239	turquoise	0.323593	0.305853	1600014C23Rik	17	scl49880.2.1_125-S	XM_128667.1
1500592	turquoise	0.326925	0.297643	Emr1	17	scl50575.22.1_51-S	NM_010130.1
1090021	turquoise	0.301432	0.291421	Rnps1	17	scl51016.8.1_19-S	NM_009070.1
4230427	turquoise	0.287296	0.27574	Rmcs2	17	scl0014961.2_33-S	NM_010379.2
2760088	turquoise	0.620997	0.603647	Rnf5	17	GI_31560430-S	NM_019403.2
5080451	turquoise	0.839427	0.767579	Brunol4	18	scl00108013.2_53-S	NM_133195.1
2350551	turquoise	0.70203	0.719935	Tcerg1	18	scl056070.7_28-S	NM_019512.1
6020100	turquoise	0.599293	0.644379	Ndufa2	18	scl017991.2_1-S	NM_010885.2
6900008	turquoise	0.601281	0.533373	Ercc3	18	scl52142.13_3-S	NM_133658.1
3290114	turquoise	0.545	0.501158	Ppargc1b	18	scl0170826.1_122-S	NM_133249
50435	turquoise	0.465744	0.471176	Fbn2	18	scl51382.64.112_5-S	NM_010181.1
5220369	turquoise	0.498126	0.450812	Mbp	18	scl51725.12_3-S	NM_010777.1
1940088	turquoise	0.458151	0.440486	Rpl27	18	scl019942.4_1-S	NM_011289
3870022	turquoise	0.468493	0.422769	Reep5	18	scl51549.11_11-S	NM_007874.2
5340121	turquoise	0.304537	0.311385	Ndst1	18	scl0015531.1_129-S	NM_008306.2
3780435	turquoise	0.227371	0.220745	Rpl11	18	scl067025.2_6-S	NM_025919
770487	turquoise	0.24922	0.182637	Rell2	18	scl52045.2_4-S	NM_153793.1
3930300	turquoise	0.305329	0.314487	Mex3c	18	GI_85861205-I	NM_001039214.1
2850170	turquoise	0.95527	0.936074	Banf1	19	scl023825.3_146-S	NM_011793.2
4920427	turquoise	0.920486	0.926073	2810441K11Rik	19	scl068642.1_282-S	NM_026798.1
6860064	turquoise	0.904342	0.915465	Tmem179b	19	scl067706.2_5-S	NM_026325.1
6020050	turquoise	0.768975	0.817341	1810006K21Rik	19	scl069038.2_4-S	XM_207074
6590576	turquoise	0.797539	0.757853	Sf3b2	19	scl53487.20.1_122-S	NM_030109.1
3450524	turquoise	0.727538	0.654871	Ccs	19	scl53474.8.1_75-S	NM_016892.2
4850347	turquoise	0.762581	0.646426	2410001H17Rik	19	scl52805.6.1_26-S	NM_025889
3450546	turquoise	0.739699	0.613725	MGI:1925073	19	scl53255.10.1_6-S	NM_181404.3
2260450	turquoise	0.710695	0.58278	Ndufb8	19	scl0067264.2_318-S	NM_026061.1
430670	turquoise	0.586593	0.578162	Gnaq	19	scl0014682.1_7-S	NM_008139.2
6110139	turquoise	0.520453	0.550508	Banf1	19	scl000538.1_65-S	NM_011793.2
5420110	turquoise	0.647175	0.531303	Cybasc3	19	scl0225912.8_241-S	NM_201351.1
4780279	turquoise	0.471521	0.503862	0610038D11Rik	19	scl067674.3_12-S	NM_026306.1
6980072	turquoise	0.500025	0.492565	Ahnak	19	scl0066395.1_330-S	NM_175108.2
2570204	turquoise	0.488712	0.471731	1110014N23Rik	19	scl000503.1_20-S	XM_283543.2
3610300	turquoise	0.448474	0.426815	Npm3	19	scl29824.1.5_102-S	NM_008723.1
3170102	turquoise	0.370297	0.401024	Gstp1	19	scl014870.5_30-S	NM_013541.1
1780068	turquoise	0.39466	0.382593	Zfp91	19	scl000435.1_101-S	NM_053007.1
3780500	turquoise	0.439791	0.36807	Cox8a	19	scl012868.2_102-S	NM_007750.1
2570577	turquoise	0.391865	0.356137	1810055G02Rik	19	scl52790.5_512-S	NM_028077.1
5900671	turquoise	0.380269	0.352714	Men1	19	scl017283.2_24-S	NM_008583.1
6450390	turquoise	0.370696	0.345169	Stip1	19	scl52902.14.1_38-S	NM_016737.1
5700309	turquoise	0.307542	0.282339	Sorcs3	19	scl0066673.2_192-S	NM_025696.1
6860113	turquoise	0.257318	0.272253	Rps7	19	scl020115.2_55-S	NM_011300
6510670	turquoise	0.801574	0.814435	Vti1a	19	scl070938.1_239-S	NM_183291.1
940129	turquoise	0.63531	0.577281	Gcnt1	19	scl52683.7_281-S	NM_173442.1
1690722	turquoise	0.479617	0.515647	Tbc1d10c	19	scl53447.10_104-S	NM_178650.2
5050504	turquoise	0.869691	0.897696	2400009B08Rik	**	scl35154.1.15_20-S	XM_358687.1
2850446	turquoise	0.84062	0.845446	6330562C20Rik	**	scl076193.1_200-S	XM_358602.1
6620458	turquoise	0.54599	0.576957	B930011P16Rik	**	scl0403186.1_121-S	NM_207282.1
6420072	turquoise	0.492022	0.529612	D930018N13	**	scl30992.1.1192_73-S	NM_183313.1
2970538	turquoise	0.508297	0.509113	9030203C11Rik	**	scl00320854.2_67-S	NM_177277.2
1570433	turquoise	0.319966	0.325573	4833431D13Rik	**	scl38801.3.1_98-S	XM_196000.3
670685	turquoise	0.194242	0.18814	4833414E09Rik	**	scl15977.1.2114_8-S	NM_027845.1
5550687	turquoise	0.590704	0.581464	MGI:1919786	NT_166326	scl0380608.4_296-S	NM_145968.1
5080066	turquoise	0.939519	0.959744	Uxt	X	scl022294.1_13-S	NM_013840.2
1340619	turquoise	0.964627	0.931879	Ssr4	X	scl54843.2_132-S	NM_009279
4150132	turquoise	0.959338	0.902211	Ssr4	X	scl0020832.1_299-S	NM_009279.1
4780039	turquoise	0.779433	0.802049	Ubl4	X	scl027643.2_36-S	NM_145405.1
6770156	turquoise	0.794462	0.783489	Slc35a2	X	scl55066.4.1_68-S	NM_078484
5220435	turquoise	0.77351	0.772708	MGI:1201789	X	scl019982.5_48-S	NM_019865.2
1570435	turquoise	0.714737	0.746782	1600014K23Rik	X	scl54800.2.27_101-S	XM_135938.3
6200411	turquoise	0.768369	0.746757	Ndufa1	X	scl54331.2.4_4-S	NM_019443.1
6400484	turquoise	0.620048	0.664897	D330023I21Rik	X	scl0237073.1_6-S	NM_153586.1
2810279	turquoise	0.489122	0.516895	4932441K18Rik	X	scl00353170.2_88-S	NM_178935.2
2340504	turquoise	0.568418	0.516466	Cox7b	X	scl0066142.1_255-S	NM_025379.1
2640446	turquoise	0.561154	0.497194	Tmem35	X	scl54637.2_201-S	NM_026239.2
4780021	turquoise	0.543751	0.489939	Tsr2	X	scl54559.16.1_14-S	NM_008001.2
5670292	turquoise	0.540155	0.487268	D0HXS9928E	X	scl54835.8.1_3-S	NM_138607.1
3800039	turquoise	0.503562	0.485434	Prdx4	X	scl53686.6.11_16-S	NM_016764.1
1090619	turquoise	0.484439	0.484908	Lage3	X	scl066192.2_27-S	NM_025410.1
3940341	turquoise	0.436101	0.440333	Slc6a8	X	scl54847.11_478-S	NM_133987.1
6370408	turquoise	0.562621	0.42961	Usp11	X	scl55018.15.23_30-S	NM_145628.2
730347	turquoise	0.416033	0.420928	Opn1mw	X	scl54840.7.1_121-S	NM_008106.1
1400091	turquoise	0.333572	0.321537	Slc7a3	X	scl53996.13.1_171-S	NM_007515.1
5420497	turquoise	0.317071	0.296881	Cd99l2	X	scl54178.10_163-S	NM_138309.1
1690019	turquoise	0.306939	0.294153	Ndph	X	scl54376.3.1_245-S	NM_010883.1
5670577	turquoise	0.129596	0.143125	Dlg3	X	scl54747.23_352-S	NM_016747.1
6200053	turquoise	0.666323	0.697042	Rbmy1a1	Y	scl0019657.1_155-S	NM_011253.1
