# Supplementary material for: Hippocampal Gene Expression Analysis Highlights Ly6a/Sca-1 as Candidate Gene for Previously Mapped Novelty Induced Behaviors in Mice
Source: PLoS One. 2011 Jun 6;6(6):e20716. doi: 10.1371/journal.pone.0020716 (PMC3108967; doi:10.1371/journal.pone.0020716)
Supplement: Table S3 — Genetic markers and their locations. (XLS) [file pone.0020716.s004.xls]

## Sheet: Sheet1
Table S3: Markers and their base pair positions at chromosome 15.
Marker	Chromosome	bp postion
rs13482423	15	8864125
rs13482455	15	1.66759e+07
rs13482486	15	25676812
rs13482529	15	38954292
rs13482589	15	54731450
D15MIT26	15	55098638
rs13482612	15	63932108
D15MIT234	15	6.4902e+07
D15MIT156	15	71155215
rs13482641	15	71746233
rs31918910	15	76338361
rs32508185	15	76492248
rs13482668	15	80750829
rs13482704	15	90251251
rs13482748	15	102150942
